# Supplementary material for: 2-[(1-{[3-(dimethylazaniumyl)propyl]methylamino}ethylidene)azaniumyl]­nona­hydro-closo-deca­borate dimethyl sulfoxide disolvate
Source: Acta Crystallogr Sect E Struct Rep Online. 2011 Jun 18;67(Pt 7):o1682–3. doi: 10.1107/S1600536811020186 (PMC3151893; doi:10.1107/S1600536811020186)
Supplement: Supplementary file 1 [file e-67-o1682-sup1.cif]

##############################################################################
#                                                                            #
# This CIF contains the data in a paper accepted for publication in          #
# Acta Crystallographica Section E. It conforms to the requirements of       #
# Notes for Authors for Acta Crystallographica Section E, and has been       #
# peer reviewed under the auspices of the IUCr Commission on Journals.       #
#                                                                            #
# Full details of the Crystallographic Information File format               #
# are given in the paper "The Crystallographic Information File (CIF):       #
# a New Standard Archive File for Crystallography" by S. R. Hall, F. H.      #
# Allen and I. D. Brown [Acta Cryst. (1991), A47, 655-685].                  #
#                                                                            #
# The current version of the core CIF dictionary is obtainable from          #
# ftp://ftp.iucr.org/pub/cif_core.dic.                                       #
#                                                                            #
# Software is freely available for graphical display of the structure(s)     #
# in this CIF. For information consult the CIF software page                 #
# http://www.iucr.org/resources/cif/software.                                #
#                                                                            #
# This file may be used for bona fide research purposes within the           #
# scientific community so long as proper attribution is given to the journal # 
# article from which it was obtained.                                        #
#                                                                            #
##############################################################################
data_global
_audit_creation_method     'WinGX routine CIF_UPDATE'
_journal_date_recd_electronic     2011-05-18
_journal_date_accepted     2011-05-26
_journal_name_full     'Acta Crystallographica, Section E'
_journal_year     2011
_journal_volume     67
_journal_issue      7
_journal_page_first     o1682
_journal_page_last     o1683
_journal_paper_category     QO
_journal_coeditor_code     WM2492
_publ_contact_author_name     'Thomas D. Getman'
_publ_contact_author_address
;
Department of Chemistry
Northern Michigan University
1401 Presque Isle Ave
Marquette, MI 49855
USA
;
_publ_contact_author_email     tgetman@nmu.edu
_publ_contact_author_fax     '906 227 1066'
_publ_contact_author_phone     '906 227 1067'
_publ_section_title
;\
2-[(1-{[3-(dimethylazaniumyl)propyl]methylamino}ethylidene)azaniumyl]nonahydro-\
<i>closo</i>-decaborate dimethyl sulfoxide disolvate
;
loop_
    _publ_author_name
    _publ_author_footnote
    _publ_author_address
    'Getman, Thomas D.' .
;
Department of Chemistry
Northern Michigan University
1401 Presque Isle Ave
Marquette, MI 49855
USA
;
    'Luck, Rudy L.' .
;
Department of Chemistry
Michigan Technological University
Houghton, MI
USA
;
    'Cienkus, Caitlin' .
;
Department of Chemistry
Northern Michigan University
1401 Presque Isle Ave
Marquette, MI 49855
USA
;
data_I
_chemical_name_systematic
;
2-[(1-{[3-(dimethylazaniumyl)propyl]methylamino}ethylidene)azaniumyl]nonahydro-
<i>closo</i>-decaborate dimethyl sulfoxide disolvate
;
_chemical_formula_moiety     'C8 H29 B10 N3, 2(C2 H6 O S)'
_chemical_formula_sum     'C12 H41 B10 N3 O2 S2'
_chemical_formula_iupac     'C8 H29 B10 N3, 2C2 H6 O S'
_chemical_formula_weight     431.7
_symmetry_cell_setting     monoclinic
_symmetry_space_group_name_H-M     'P 21/n'
_symmetry_space_group_name_Hall     '-P 2yn'
loop_
    _symmetry_equiv_pos_as_xyz
    'x, y, z'
    '-x+1/2, y+1/2, -z+1/2'
    '-x, -y, -z'
    'x-1/2, -y-1/2, z-1/2'
_cell_length_a     9.503(2)
_cell_length_b     15.123(5)
_cell_length_c     18.032(5)
_cell_angle_alpha     90
_cell_angle_beta     103.94(2)
_cell_angle_gamma     90
_cell_volume     2515.1(12)
_cell_formula_units_Z     4
_cell_measurement_reflns_used     25
_cell_measurement_theta_min     10
_cell_measurement_theta_max     15
_cell_measurement_temperature     564(2)
_exptl_crystal_description     prism
_exptl_crystal_colour     colourless
_exptl_crystal_size_max     0.54
_exptl_crystal_size_mid     0.42
_exptl_crystal_size_min     0.25
_exptl_crystal_density_diffrn     1.14
_exptl_crystal_density_method     'not measured'
_exptl_crystal_F_000     928
_exptl_absorpt_coefficient_mu     0.225
_exptl_absorpt_correction_type     psi-scan
_exptl_absorpt_process_details
;
(North <i>et al.</i>, 1968)
;
_exptl_absorpt_correction_T_min     0.9894
_exptl_absorpt_correction_T_max     0.9998
_exptl_special_details
;
Synthesis: <i>N</i>,<i>N</i>,<i>N</i>'-trimethyl-1,3-propanediamnine, 0.337 g,
2.90 mmol, was added to a solution of NEt~3~H[2-B~10~H~9~NCCH~3~], 0.760 g,
2.92 mmol, in 15 ml of acetonitrile. The light yellow solution was stirred for
30 minutes, then taken to dryness on a rotary evaporator. The resulting solid
was dissolved in 10 ml of 1.0 <i>M</i> sodium hydroxide. The basic solution
was extracted with pentane, to remove the generated triethylamine. The
resulting aqueous solution was acidified with 1.0 <i>M</i> HCl until a
precipitate formed. The white precipitate was vacuum filtered and dried
overnight at 50\%C under dynamic vacuum. Yield of the title compound was 0.632
g, 79%. Characterization: Hi-Res TOF MS ES^+^: calcd, 278.3370, found,
278.3379, NMR spectroscopic assignments are made using the numbering in figure
1. ^11^B NMR in p.p.m.: -0.482 (B10), -3.81 (B1), -13.66 (B2), -24.86
(B4,7,8), -28.22 (B3,5,6,9). ^1^H NMR in p.p.m.: 9.24 (s,H91A), 5.85 (s,
H11D), 3.35 (t, H8A,B), 3.00 (t, H6A,B), 2.96 (s, H3A,B,<i>C</i>), 2.75 (s,
H10A,B,<i>C</i>,H11A,B,<i>C</i>), 2.38 (s, H5A,B,<i>C</i>), 1.83 (q, H7A,B).
Protons attached to boron not resolved. ^13^C NMR in p.p.m.: 164.35 (C2),
53.85, 47.52, 42.23, 35.83, 21.89, 15.44 (remaining aliphatic carbons). MP:
193--195\%C decomposition.
;
_diffrn_ambient_temperature     564(2)
_diffrn_radiation_type     MoK\a
_diffrn_radiation_wavelength     0.71069
_diffrn_radiation_monochromator     graphite
_diffrn_measurement_device_type     'Enraf--Nonius TurboCAD-4'
_diffrn_measurement_method     'non-profiled \w/2\q'
_diffrn_reflns_number     5016
_diffrn_reflns_av_R_equivalents     0.0155
_diffrn_reflns_theta_min     1.78
_diffrn_reflns_theta_max     24.98
_diffrn_reflns_theta_full     24.98
_diffrn_measured_fraction_theta_max     1
_diffrn_measured_fraction_theta_full     1
_diffrn_reflns_limit_h_min     0
_diffrn_reflns_limit_h_max     11
_diffrn_reflns_limit_k_min     -1
_diffrn_reflns_limit_k_max     17
_diffrn_reflns_limit_l_min     -21
_diffrn_reflns_limit_l_max     20
_diffrn_standards_number     3
_diffrn_standards_interval_time     166
_diffrn_standards_decay_%     1
loop_
    _diffrn_standard_refln_index_h
    _diffrn_standard_refln_index_k
    _diffrn_standard_refln_index_l
    4 -3 -5
    6 4 2
    5 -3 0
_refine_special_details
;
Refinement of <i>F</i>^2^ against ALL reflections. The weighted <i>R</i>-factor
<i>wR</i> and goodness of fit <i>S</i> are based on <i>F</i>^2^, conventional
<i>R</i>-factors <i>R</i> are based on <i>F</i>, with <i>F</i> set to zero for
negative <i>F</i>^2^. The threshold expression of <i>F</i>^2^ >
2\s(<i>F</i>^2^) is used only for calculating <i>R</i>-factors(gt) <i>etc</i>.
and is not relevant to the choice of reflections for refinement.
<i>R</i>-factors based on <i>F</i>^2^ are statistically about twice as large
as those based on <i>F</i>, and <i>R</i>- factors based on ALL data will be
even larger.
;
_reflns_number_total     4412
_reflns_number_gt     3208
_reflns_threshold_expression     I>2\s(I)
_refine_ls_structure_factor_coef     Fsqd
_refine_ls_matrix_type     full
_refine_ls_R_factor_all     0.0797
_refine_ls_R_factor_gt     0.0447
_refine_ls_wR_factor_ref     0.135
_refine_ls_goodness_of_fit_ref     1.025
_refine_ls_restrained_S_all     1.025
_refine_ls_number_reflns     4412
_refine_ls_number_parameters     316
_refine_ls_number_restraints     3
_refine_ls_hydrogen_treatment     mixed
_refine_ls_weighting_scheme     calc
_refine_ls_weighting_details
         'calc w=1/[\s^2^(Fo^2^)+(0.0690P)^2^+1.0018P] where P=(Fo^2^+2Fc^2^)/3'
_atom_sites_solution_hydrogens     geom
_atom_sites_solution_primary     direct
_atom_sites_solution_secondary     difmap
_refine_ls_shift/su_max     0
_refine_ls_shift/su_mean     0
_refine_diff_density_max     0.316
_refine_diff_density_min     -0.317
_refine_ls_extinction_method     none
loop_
    _atom_type_symbol
    _atom_type_description
    _atom_type_scat_dispersion_real
    _atom_type_scat_dispersion_imag
    _atom_type_scat_source
    C C 0.0033 0.0016 'International Tables Vol C Tables 4.2.6.8 and 6.1.1.4'
    H H 0 0 'International Tables Vol C Tables 4.2.6.8 and 6.1.1.4'
    B B 0.0013 0.0007 'International Tables Vol C Tables 4.2.6.8 and 6.1.1.4'
    N N 0.0061 0.0033 'International Tables Vol C Tables 4.2.6.8 and 6.1.1.4'
    O O 0.0106 0.006 'International Tables Vol C Tables 4.2.6.8 and 6.1.1.4'
    S S 0.1246 0.1234 'International Tables Vol C Tables 4.2.6.8 and 6.1.1.4'
_computing_data_collection     'CAD-4 EXPRESS (Enraf--Nonius, 1994)'
_computing_cell_refinement     'CAD-4 EXPRESS (Enraf--Nonius, 1994)'
_computing_data_reduction     'XCAD4 (Harms & Wocadlo, 1995)'
_computing_structure_solution     'SIR2004 (Burla <i>et al.</i>, 2005)'
_computing_structure_refinement     'SHELXL97 (Sheldrick, 2008)'
_computing_molecular_graphics
 'ORTEP-3 for Windows (Farrugia, 1997) and Mercury (Macrae <i>et al.</i>, 2006)'
_computing_publication_material     'WinGX (Farrugia, 1999)'
loop_
    _atom_site_type_symbol
    _atom_site_label
    _atom_site_fract_x
    _atom_site_fract_y
    _atom_site_fract_z
    _atom_site_U_iso_or_equiv
    _atom_site_adp_type
    _atom_site_calc_flag
    _atom_site_refinement_flags
    _atom_site_occupancy
    _atom_site_disorder_assembly
    _atom_site_disorder_group
    B B1 0.1680(3) -0.0714(2) 0.23061(16) 0.0550(8) Uani d . 1 . .
    H H1 0.2248 -0.0404 0.1909 0.066 Uiso calc R 1 . .
    B B2 0.2214(3) -0.08614(16) 0.32607(14) 0.0360(5) Uani d . 1 . .
    B B3 0.0548(3) -0.02616(18) 0.28008(16) 0.0473(7) Uani d . 1 . .
    H H3 0.0314 0.045 0.2737 0.057 Uiso calc R 1 . .
    B B4 0.0015(3) -0.1179(2) 0.21324(16) 0.0512(7) Uani d . 1 . .
    H H4 -0.0646 -0.1189 0.1541 0.061 Uiso calc R 1 . .
    B B5 0.1694(3) -0.1780(2) 0.25976(17) 0.0482(7) Uani d . 1 . .
    H H5 0.2354 -0.2262 0.2374 0.058 Uiso calc R 1 . .
    B B6 0.0692(3) -0.07928(17) 0.37162(15) 0.0397(6) Uani d . 1 . .
    H H6 0.0771 -0.039 0.4232 0.048 Uiso calc R 1 . .
    B B7 -0.0838(3) -0.10342(18) 0.29181(17) 0.0461(7) Uani d . 1 . .
    H H7 -0.1977 -0.0822 0.2804 0.055 Uiso calc R 1 . .
    B B8 -0.0033(3) -0.21016(17) 0.27737(16) 0.0436(6) Uani d . 1 . .
    H H8 -0.0527 -0.2734 0.2546 0.052 Uiso calc R 1 . .
    B B9 0.1497(3) -0.18587(16) 0.35776(15) 0.0387(6) Uani d . 1 . .
    H H9 0.2211 -0.2297 0.399 0.046 Uiso calc R 1 . .
    B B10 -0.0246(3) -0.17579(19) 0.36349(16) 0.0442(6) Uani d . 1 . .
    H H10 -0.0823 -0.2071 0.4026 0.053 Uiso calc R 1 . .
    N N1 0.3759(2) -0.06191(13) 0.37114(11) 0.0379(4) Uani d D 1 . .
    H H11D 0.422(3) -0.1011(18) 0.3941(15) 0.057 Uiso d D 1 . .
    C C2 0.4476(2) 0.01325(14) 0.37510(12) 0.0349(5) Uani d . 1 . .
    C C3 0.3696(3) 0.09380(16) 0.33963(15) 0.0509(6) Uani d . 1 . .
    H H3A 0.4242 0.1218 0.3078 0.076 Uiso calc R 1 . .
    H H3B 0.3587 0.1341 0.379 0.076 Uiso calc R 1 . .
    H H3C 0.2757 0.0775 0.3092 0.076 Uiso calc R 1 . .
    N N4 0.58795(18) 0.01902(11) 0.41023(11) 0.0382(4) Uani d . 1 . .
    C C5 0.6728(3) -0.05969(16) 0.43804(16) 0.0521(6) Uani d . 1 . .
    H H5A 0.7738 -0.0446 0.4523 0.078 Uiso calc R 1 . .
    H H5B 0.6566 -0.1036 0.3985 0.078 Uiso calc R 1 . .
    H H5C 0.6437 -0.0827 0.4817 0.078 Uiso calc R 1 . .
    C C6 0.6612(2) 0.10402(15) 0.43152(13) 0.0413(5) Uani d . 1 . .
    H H6A 0.7104 0.1023 0.4853 0.05 Uiso calc R 1 . .
    H H6B 0.5886 0.1503 0.4247 0.05 Uiso calc R 1 . .
    C C7 0.7710(2) 0.12761(14) 0.38569(13) 0.0395(5) Uani d . 1 . .
    H H7A 0.852 0.0867 0.3972 0.047 Uiso calc R 1 . .
    H H7B 0.7263 0.1246 0.3314 0.047 Uiso calc R 1 . .
    C C8 0.8226(2) 0.22097(15) 0.40810(15) 0.0442(6) Uani d . 1 . .
    H H8A 0.7417 0.2612 0.3911 0.053 Uiso calc R 1 . .
    H H8B 0.8519 0.2244 0.4634 0.053 Uiso calc R 1 . .
    N N9 0.9463(2) 0.25199(13) 0.37648(12) 0.0446(5) Uani d D 1 . .
    H H91A 0.957(3) 0.3051(19) 0.3909(16) 0.067 Uiso d D 1 . .
    C C10 0.9142(3) 0.2499(2) 0.29185(16) 0.0624(7) Uani d . 1 . .
    H H10A 0.9909 0.2787 0.2749 0.094 Uiso calc R 1 . .
    H H10B 0.8243 0.28 0.2711 0.094 Uiso calc R 1 . .
    H H10C 0.9065 0.1896 0.2747 0.094 Uiso calc R 1 . .
    C C11 1.0845(3) 0.20572(19) 0.41085(18) 0.0605(7) Uani d . 1 . .
    H H11A 1.1038 0.2091 0.4655 0.091 Uiso calc R 1 . .
    H H11B 1.1623 0.2333 0.3939 0.091 Uiso calc R 1 . .
    H H11C 1.077 0.1448 0.3953 0.091 Uiso calc R 1 . .
    S S1 0.51507(7) 0.32140(4) 0.52668(4) 0.0539(2) Uani d . 1 . .
    O O111 0.4605(2) 0.23024(12) 0.51022(13) 0.0745(6) Uani d . 1 . .
    C C111 0.5090(4) 0.3423(3) 0.62190(17) 0.0923(12) Uani d . 1 . .
    H H112 0.583 0.3085 0.6558 0.138 Uiso calc R 1 . .
    H H113 0.4157 0.3256 0.6291 0.138 Uiso calc R 1 . .
    H H114 0.5249 0.4041 0.6328 0.138 Uiso calc R 1 . .
    C C121 0.3700(4) 0.3916(2) 0.48091(19) 0.0803(10) Uani d . 1 . .
    H H122 0.3593 0.3894 0.4266 0.12 Uiso calc R 1 . .
    H H123 0.3906 0.4512 0.4985 0.12 Uiso calc R 1 . .
    H H124 0.2819 0.3721 0.4928 0.12 Uiso calc R 1 . .
    S S2 0.51955(11) -0.00035(6) 0.14776(7) 0.0572(4) Uani d PD 0.739(3) A 1
    O O211 0.5077(9) -0.0774(4) 0.0934(3) 0.0675(15) Uani d PD 0.739(3) A 1
    C C211 0.3870(7) 0.0760(4) 0.1009(4) 0.0696(17) Uani d P 0.739(3) A 1
    H H212 0.2921 0.0524 0.0983 0.104 Uiso calc PR 0.739(3) A 1
    H H213 0.3982 0.0865 0.0501 0.104 Uiso calc PR 0.739(3) A 1
    H H214 0.3985 0.1306 0.1288 0.104 Uiso calc PR 0.739(3) A 1
    C C221 0.6739(5) 0.0601(3) 0.1376(3) 0.0789(15) Uani d P 0.739(3) A 1
    H H222 0.7597 0.0256 0.1571 0.118 Uiso calc PR 0.739(3) A 1
    H H223 0.68 0.1144 0.1657 0.118 Uiso calc PR 0.739(3) A 1
    H H224 0.6654 0.0729 0.0846 0.118 Uiso calc PR 0.739(3) A 1
    S S21 0.5500(3) 0.01848(17) 0.08259(17) 0.0560(11) Uani d PD 0.261(3) A 2
    O O212 0.500(3) -0.0766(10) 0.0621(7) 0.057(4) Uani d PD 0.261(3) A 2
    C C223 0.591(2) 0.0268(12) 0.1855(12) 0.142(10) Uani d P 0.261(3) A 2
    H H225 0.6873 0.0058 0.2067 0.213 Uiso calc PR 0.261(3) A 2
    H H226 0.5229 -0.0083 0.2045 0.213 Uiso calc PR 0.261(3) A 2
    H H227 0.5833 0.0874 0.1999 0.213 Uiso calc PR 0.261(3) A 2
    C C224 0.389(2) 0.0806(13) 0.0630(8) 0.059(4) Uani d P 0.261(3) A 2
    H H228 0.3483 0.0823 0.0088 0.089 Uiso calc PR 0.261(3) A 2
    H H229 0.4092 0.1398 0.0819 0.089 Uiso calc PR 0.261(3) A 2
    H H230 0.3205 0.0537 0.0877 0.089 Uiso calc PR 0.261(3) A 2
loop_
    _atom_site_aniso_label
    _atom_site_aniso_U_11
    _atom_site_aniso_U_22
    _atom_site_aniso_U_33
    _atom_site_aniso_U_12
    _atom_site_aniso_U_13
    _atom_site_aniso_U_23
    B1 0.0530(17) 0.070(2) 0.0389(15) -0.0207(15) 0.0048(13) 0.0014(14)
    B2 0.0328(13) 0.0324(13) 0.0408(14) -0.0062(10) 0.0051(10) -0.0027(11)
    B3 0.0460(15) 0.0344(14) 0.0517(16) -0.0045(12) -0.0073(13) 0.0062(12)
    B4 0.0498(16) 0.0574(18) 0.0398(15) -0.0130(14) -0.0023(12) -0.0038(13)
    B5 0.0375(14) 0.0510(17) 0.0570(17) -0.0090(12) 0.0131(12) -0.0212(14)
    B6 0.0360(13) 0.0382(14) 0.0420(14) 0.0033(11) 0.0037(11) -0.0047(11)
    B7 0.0315(13) 0.0424(15) 0.0584(17) -0.0011(11) -0.0011(12) -0.0048(13)
    B8 0.0319(13) 0.0352(13) 0.0599(17) -0.0058(11) 0.0036(12) -0.0117(12)
    B9 0.0342(13) 0.0286(13) 0.0510(15) -0.0013(10) 0.0057(11) 0.0006(11)
    B10 0.0329(13) 0.0478(16) 0.0519(16) -0.0039(12) 0.0101(11) 0.0005(13)
    N1 0.0338(10) 0.0338(10) 0.0433(11) -0.0057(8) 0.0038(8) 0.0024(8)
    C2 0.0345(11) 0.0347(12) 0.0362(11) -0.0052(9) 0.0100(9) -0.0008(9)
    C3 0.0403(13) 0.0402(13) 0.0673(16) -0.0060(11) 0.0030(11) 0.0072(12)
    N4 0.0308(10) 0.0323(10) 0.0494(11) -0.0070(8) 0.0057(8) -0.0013(8)
    C5 0.0371(13) 0.0416(13) 0.0727(17) -0.0021(10) 0.0035(12) 0.0093(12)
    C6 0.0336(11) 0.0398(13) 0.0492(13) -0.0098(10) 0.0076(10) -0.0075(10)
    C7 0.0374(12) 0.0306(11) 0.0503(13) -0.0045(9) 0.0103(10) -0.0019(10)
    C8 0.0361(12) 0.0332(12) 0.0656(15) -0.0026(10) 0.0163(11) -0.0038(11)
    N9 0.0352(10) 0.0281(10) 0.0702(14) -0.0050(8) 0.0120(9) -0.0012(9)
    C10 0.0569(16) 0.0615(17) 0.0705(19) -0.0039(13) 0.0187(14) 0.0140(14)
    C11 0.0324(13) 0.0577(16) 0.087(2) -0.0005(12) 0.0047(13) -0.0022(15)
    S1 0.0505(4) 0.0492(4) 0.0594(4) -0.0044(3) 0.0084(3) 0.0005(3)
    O111 0.0801(14) 0.0471(11) 0.0977(16) -0.0085(10) 0.0241(12) -0.0160(11)
    C111 0.104(3) 0.107(3) 0.0568(19) 0.036(2) 0.0018(18) -0.0131(18)
    C121 0.078(2) 0.073(2) 0.080(2) 0.0112(17) -0.0002(17) 0.0143(17)
    S2 0.0522(6) 0.0373(5) 0.0858(9) 0.0033(4) 0.0238(5) 0.0100(5)
    O211 0.077(3) 0.0317(17) 0.094(4) 0.0092(16) 0.020(4) 0.003(2)
    C211 0.056(3) 0.037(2) 0.111(5) 0.0094(19) 0.010(4) 0.001(4)
    C221 0.052(2) 0.069(3) 0.118(4) -0.008(2) 0.023(3) 0.016(3)
    S21 0.0507(16) 0.0411(15) 0.076(2) 0.0038(11) 0.0158(13) -0.0055(12)
    O212 0.074(6) 0.032(5) 0.054(7) 0.012(4) -0.003(8) -0.007(5)
    C223 0.138(18) 0.089(13) 0.144(17) 0.039(12) -0.076(15) -0.056(12)
    C224 0.079(9) 0.040(7) 0.054(8) 0.024(6) 0.006(8) 0.004(7)
_geom_special_details
;
All s.u.'s (except the s.u. in the dihedral angle between two l.s. planes) are
estimated using the full covariance matrix. The cell s.u.'s are taken into
account individually in the estimation of s.u.'s in distances, angles and
torsion angles; correlations between s.u.'s in cell parameters are only used
when they are defined by crystal symmetry. An approximate (isotropic)
treatment of cell s.u.'s is used for estimating s.u.'s involving l.s. planes.
;
loop_
    _geom_bond_atom_site_label_1
    _geom_bond_atom_site_label_2
    _geom_bond_site_symmetry_2
    _geom_bond_distance
    _geom_bond_publ_flag
    B1 B2 . 1.688(4) ?
    B1 B4 . 1.690(4) ?
    B1 B5 . 1.694(4) ?
    B1 B3 . 1.698(5) ?
    B1 H1 . 1.1 ?
    B2 N1 . 1.541(3) ?
    B2 B9 . 1.804(3) ?
    B2 B5 . 1.822(4) ?
    B2 B6 . 1.830(4) ?
    B2 B3 . 1.840(4) ?
    B3 B7 . 1.810(4) ?
    B3 B6 . 1.811(4) ?
    B3 B4 . 1.827(4) ?
    B3 H3 . 1.1 ?
    B4 B7 . 1.807(4) ?
    B4 B8 . 1.820(4) ?
    B4 B5 . 1.852(4) ?
    B4 H4 . 1.1 ?
    B5 B8 . 1.812(4) ?
    B5 B9 . 1.825(4) ?
    B5 H5 . 1.1 ?
    B6 B10 . 1.698(4) ?
    B6 B7 . 1.819(4) ?
    B6 B9 . 1.827(4) ?
    B6 H6 . 1.1 ?
    B7 B10 . 1.684(4) ?
    B7 B8 . 1.832(4) ?
    B7 H7 . 1.1 ?
    B8 B10 . 1.695(4) ?
    B8 B9 . 1.826(4) ?
    B8 H8 . 1.1 ?
    B9 B10 . 1.691(3) ?
    B9 H9 . 1.1 ?
    B10 H10 . 1.1 ?
    N1 C2 . 1.318(3) ?
    N1 H11D . 0.79(3) ?
    C2 N4 . 1.335(3) ?
    C2 C3 . 1.488(3) ?
    C3 H3A . 0.96 ?
    C3 H3B . 0.96 ?
    C3 H3C . 0.96 ?
    N4 C5 . 1.457(3) ?
    N4 C6 . 1.468(3) ?
    C5 H5A . 0.96 ?
    C5 H5B . 0.96 ?
    C5 H5C . 0.96 ?
    C6 C7 . 1.521(3) ?
    C6 H6A . 0.97 ?
    C6 H6B . 0.97 ?
    C7 C8 . 1.517(3) ?
    C7 H7A . 0.97 ?
    C7 H7B . 0.97 ?
    C8 N9 . 1.499(3) ?
    C8 H8A . 0.97 ?
    C8 H8B . 0.97 ?
    N9 C10 . 1.483(3) ?
    N9 C11 . 1.486(3) ?
    N9 H91A . 0.84(3) ?
    C10 H10A . 0.96 ?
    C10 H10B . 0.96 ?
    C10 H10C . 0.96 ?
    C11 H11A . 0.96 ?
    C11 H11B . 0.96 ?
    C11 H11C . 0.96 ?
    S1 O111 . 1.478(2) ?
    S1 C111 . 1.761(3) ?
    S1 C121 . 1.777(3) ?
    C111 H112 . 0.96 ?
    C111 H113 . 0.96 ?
    C111 H114 . 0.96 ?
    C121 H122 . 0.96 ?
    C121 H123 . 0.96 ?
    C121 H124 . 0.96 ?
    S2 O211 . 1.509(5) ?
    S2 C211 . 1.767(6) ?
    S2 C221 . 1.774(4) ?
    C211 H212 . 0.96 ?
    C211 H213 . 0.96 ?
    C211 H214 . 0.96 ?
    C221 H222 . 0.96 ?
    C221 H223 . 0.96 ?
    C221 H224 . 0.96 ?
    S21 O212 . 1.530(14) ?
    S21 C224 . 1.760(19) ?
    S21 C223 . 1.81(2) ?
    C223 H225 . 0.96 ?
    C223 H226 . 0.96 ?
    C223 H227 . 0.96 ?
    C224 H228 . 0.96 ?
    C224 H229 . 0.96 ?
    C224 H230 . 0.96 ?
loop_
    _geom_angle_atom_site_label_1
    _geom_angle_atom_site_label_2
    _geom_angle_atom_site_label_3
    _geom_angle_site_symmetry_1
    _geom_angle_site_symmetry_3
    _geom_angle
    _geom_angle_publ_flag
    B2 B1 B4 . . 99.9(2) ?
    B2 B1 B5 . . 65.17(17) ?
    B4 B1 B5 . . 66.37(18) ?
    B2 B1 B3 . . 65.83(17) ?
    B4 B1 B3 . . 65.28(18) ?
    B5 B1 B3 . . 100.3(2) ?
    B2 B1 H1 . . 130.2 ?
    B4 B1 H1 . . 129.9 ?
    B5 B1 H1 . . 129.7 ?
    B3 B1 H1 . . 129.9 ?
    N1 B2 B1 . . 121.4(2) ?
    N1 B2 B9 . . 114.61(18) ?
    B1 B2 B9 . . 112.92(18) ?
    N1 B2 B5 . . 126.94(19) ?
    B1 B2 B5 . . 57.57(17) ?
    B9 B2 B5 . . 60.45(15) ?
    N1 B2 B6 . . 120.34(18) ?
    B1 B2 B6 . . 111.95(19) ?
    B9 B2 B6 . . 60.37(14) ?
    B5 B2 B6 . . 102.65(16) ?
    N1 B2 B3 . . 136.68(19) ?
    B1 B2 B3 . . 57.34(17) ?
    B9 B2 B3 . . 101.84(16) ?
    B5 B2 B3 . . 90.69(17) ?
    B6 B2 B3 . . 59.13(14) ?
    B1 B3 B7 . . 111.8(2) ?
    B1 B3 B6 . . 112.4(2) ?
    B7 B3 B6 . . 60.32(15) ?
    B1 B3 B4 . . 57.13(17) ?
    B7 B3 B4 . . 59.57(15) ?
    B6 B3 B4 . . 102.27(18) ?
    B1 B3 B2 . . 56.82(15) ?
    B7 B3 B2 . . 101.56(17) ?
    B6 B3 B2 . . 60.16(14) ?
    B4 B3 B2 . . 89.69(18) ?
    B1 B3 H3 . . 118.5 ?
    B7 B3 H3 . . 120.7 ?
    B6 B3 H3 . . 119.9 ?
    B4 B3 H3 . . 131.1 ?
    B2 B3 H3 . . 131.3 ?
    B1 B4 B7 . . 112.4(2) ?
    B1 B4 B8 . . 111.5(2) ?
    B7 B4 B8 . . 60.66(16) ?
    B1 B4 B3 . . 57.58(17) ?
    B7 B4 B3 . . 59.75(16) ?
    B8 B4 B3 . . 102.03(19) ?
    B1 B4 B5 . . 56.93(17) ?
    B7 B4 B5 . . 101.81(19) ?
    B8 B4 B5 . . 59.12(15) ?
    B3 B4 B5 . . 90.13(17) ?
    B1 B4 H4 . . 118.4 ?
    B7 B4 H4 . . 120.2 ?
    B8 B4 H4 . . 120.6 ?
    B3 B4 H4 . . 130.8 ?
    B5 B4 H4 . . 131.4 ?
    B1 B5 B8 . . 111.7(2) ?
    B1 B5 B2 . . 57.26(15) ?
    B8 B5 B2 . . 101.76(18) ?
    B1 B5 B9 . . 111.57(19) ?
    B8 B5 B9 . . 60.28(15) ?
    B2 B5 B9 . . 59.29(14) ?
    B1 B5 B4 . . 56.70(16) ?
    B8 B5 B4 . . 59.55(15) ?
    B2 B5 B4 . . 89.49(17) ?
    B9 B5 B4 . . 101.10(18) ?
    B1 B5 H5 . . 118.7 ?
    B8 B5 H5 . . 120.4 ?
    B2 B5 H5 . . 131.2 ?
    B9 B5 H5 . . 120.8 ?
    B4 B5 H5 . . 131.6 ?
    B10 B6 B3 . . 112.32(19) ?
    B10 B6 B7 . . 57.07(15) ?
    B3 B6 B7 . . 59.83(15) ?
    B10 B6 B9 . . 57.20(14) ?
    B3 B6 B9 . . 102.06(18) ?
    B7 B6 B9 . . 89.77(17) ?
    B10 B6 B2 . . 111.58(18) ?
    B3 B6 B2 . . 60.71(15) ?
    B7 B6 B2 . . 101.60(18) ?
    B9 B6 B2 . . 59.10(13) ?
    B10 B6 H6 . . 118.5 ?
    B3 B6 H6 . . 120 ?
    B7 B6 H6 . . 131.2 ?
    B9 B6 H6 . . 131.3 ?
    B2 B6 H6 . . 120.7 ?
    B10 B7 B4 . . 113.1(2) ?
    B10 B7 B3 . . 113.03(19) ?
    B4 B7 B3 . . 60.68(16) ?
    B10 B7 B6 . . 57.83(15) ?
    B4 B7 B6 . . 102.73(18) ?
    B3 B7 B6 . . 59.85(14) ?
    B10 B7 B8 . . 57.48(16) ?
    B4 B7 B8 . . 60.01(16) ?
    B3 B7 B8 . . 102.22(19) ?
    B6 B7 B8 . . 90.44(16) ?
    B10 B7 H7 . . 117.7 ?
    B4 B7 H7 . . 119.8 ?
    B3 B7 H7 . . 120.1 ?
    B6 B7 H7 . . 130.7 ?
    B8 B7 H7 . . 131 ?
    B10 B8 B5 . . 113.03(18) ?
    B10 B8 B4 . . 111.9(2) ?
    B5 B8 B4 . . 61.33(16) ?
    B10 B8 B9 . . 57.26(14) ?
    B5 B8 B9 . . 60.22(14) ?
    B4 B8 B9 . . 102.30(17) ?
    B10 B8 B7 . . 56.87(16) ?
    B5 B8 B7 . . 102.42(18) ?
    B4 B8 B7 . . 59.32(16) ?
    B9 B8 B7 . . 89.42(16) ?
    B10 B8 H8 . . 118.3 ?
    B5 B8 H8 . . 119.4 ?
    B4 B8 H8 . . 120.2 ?
    B9 B8 H8 . . 131.1 ?
    B7 B8 H8 . . 131.6 ?
    B10 B9 B2 . . 113.22(19) ?
    B10 B9 B5 . . 112.57(19) ?
    B2 B9 B5 . . 60.26(14) ?
    B10 B9 B8 . . 57.48(15) ?
    B2 B9 B8 . . 101.90(17) ?
    B5 B9 B8 . . 59.50(15) ?
    B10 B9 B6 . . 57.56(15) ?
    B2 B9 B6 . . 60.54(14) ?
    B5 B9 B6 . . 102.63(18) ?
    B8 B9 B6 . . 90.37(16) ?
    B10 B9 H9 . . 117.8 ?
    B2 B9 H9 . . 120 ?
    B5 B9 H9 . . 120.3 ?
    B8 B9 H9 . . 131.3 ?
    B6 B9 H9 . . 130.5 ?
    B7 B10 B9 . . 99.36(19) ?
    B7 B10 B8 . . 65.64(17) ?
    B9 B10 B8 . . 65.26(16) ?
    B7 B10 B6 . . 65.10(16) ?
    B9 B10 B6 . . 65.24(15) ?
    B8 B10 B6 . . 99.59(19) ?
    B7 B10 H10 . . 130.3 ?
    B9 B10 H10 . . 130.4 ?
    B8 B10 H10 . . 130.1 ?
    B6 B10 H10 . . 130.3 ?
    C2 N1 B2 . . 130.38(19) ?
    C2 N1 H11D . . 114(2) ?
    B2 N1 H11D . . 116(2) ?
    N1 C2 N4 . . 121.8(2) ?
    N1 C2 C3 . . 119.04(19) ?
    N4 C2 C3 . . 119.19(19) ?
    C2 C3 H3A . . 109.5 ?
    C2 C3 H3B . . 109.5 ?
    H3A C3 H3B . . 109.5 ?
    C2 C3 H3C . . 109.5 ?
    H3A C3 H3C . . 109.5 ?
    H3B C3 H3C . . 109.5 ?
    C2 N4 C5 . . 121.11(18) ?
    C2 N4 C6 . . 122.56(18) ?
    C5 N4 C6 . . 115.92(17) ?
    N4 C5 H5A . . 109.5 ?
    N4 C5 H5B . . 109.5 ?
    H5A C5 H5B . . 109.5 ?
    N4 C5 H5C . . 109.5 ?
    H5A C5 H5C . . 109.5 ?
    H5B C5 H5C . . 109.5 ?
    N4 C6 C7 . . 114.05(18) ?
    N4 C6 H6A . . 108.7 ?
    C7 C6 H6A . . 108.7 ?
    N4 C6 H6B . . 108.7 ?
    C7 C6 H6B . . 108.7 ?
    H6A C6 H6B . . 107.6 ?
    C8 C7 C6 . . 107.10(18) ?
    C8 C7 H7A . . 110.3 ?
    C6 C7 H7A . . 110.3 ?
    C8 C7 H7B . . 110.3 ?
    C6 C7 H7B . . 110.3 ?
    H7A C7 H7B . . 108.6 ?
    N9 C8 C7 . . 115.02(19) ?
    N9 C8 H8A . . 108.5 ?
    C7 C8 H8A . . 108.5 ?
    N9 C8 H8B . . 108.5 ?
    C7 C8 H8B . . 108.5 ?
    H8A C8 H8B . . 107.5 ?
    C10 N9 C11 . . 111.2(2) ?
    C10 N9 C8 . . 113.50(19) ?
    C11 N9 C8 . . 112.9(2) ?
    C10 N9 H91A . . 109(2) ?
    C11 N9 H91A . . 107(2) ?
    C8 N9 H91A . . 103(2) ?
    N9 C10 H10A . . 109.5 ?
    N9 C10 H10B . . 109.5 ?
    H10A C10 H10B . . 109.5 ?
    N9 C10 H10C . . 109.5 ?
    H10A C10 H10C . . 109.5 ?
    H10B C10 H10C . . 109.5 ?
    N9 C11 H11A . . 109.5 ?
    N9 C11 H11B . . 109.5 ?
    H11A C11 H11B . . 109.5 ?
    N9 C11 H11C . . 109.5 ?
    H11A C11 H11C . . 109.5 ?
    H11B C11 H11C . . 109.5 ?
    O111 S1 C111 . . 105.73(18) ?
    O111 S1 C121 . . 105.57(15) ?
    C111 S1 C121 . . 98.14(17) ?
    S1 C111 H112 . . 109.5 ?
    S1 C111 H113 . . 109.5 ?
    H112 C111 H113 . . 109.5 ?
    S1 C111 H114 . . 109.5 ?
    H112 C111 H114 . . 109.5 ?
    H113 C111 H114 . . 109.5 ?
    S1 C121 H122 . . 109.5 ?
    S1 C121 H123 . . 109.5 ?
    H122 C121 H123 . . 109.5 ?
    S1 C121 H124 . . 109.5 ?
    H122 C121 H124 . . 109.5 ?
    H123 C121 H124 . . 109.5 ?
    O211 S2 C211 . . 105.1(4) ?
    O211 S2 C221 . . 105.4(4) ?
    C211 S2 C221 . . 97.2(3) ?
    O212 S21 C224 . . 104.5(12) ?
    O212 S21 C223 . . 106.9(9) ?
    C224 S21 C223 . . 97.4(7) ?
    S21 C223 H225 . . 109.5 ?
    S21 C223 H226 . . 109.5 ?
    H225 C223 H226 . . 109.5 ?
    S21 C223 H227 . . 109.5 ?
    H225 C223 H227 . . 109.5 ?
    H226 C223 H227 . . 109.5 ?
    S21 C224 H228 . . 109.5 ?
    S21 C224 H229 . . 109.5 ?
    H228 C224 H229 . . 109.5 ?
    S21 C224 H230 . . 109.5 ?
    H228 C224 H230 . . 109.5 ?
    H229 C224 H230 . . 109.5 ?
loop_
    _geom_hbond_atom_site_label_D
    _geom_hbond_atom_site_label_H
    _geom_hbond_atom_site_label_A
    _geom_hbond_site_symmetry_A
    _geom_hbond_distance_DH
    _geom_hbond_distance_HA
    _geom_hbond_distance_DA
    _geom_hbond_angle_DHA
    N9 H91A O211 2_655 0.84(3) 1.82(3) 2.651(6) 169(3)
    N9 H91A O212 2_655 0.84(3) 1.98(3) 2.817(15) 172(3)
    N1 H11D O111 3_656 0.79(3) 2.67(3) 3.446(3) 168(3)
    C5 H5C O111 3_656 0.96 2.46 3.114(3) 125
    C6 H6B O111 . 0.97 2.5 3.256(3) 135
