# Supplementary material for: 2-[(1-{[3-(dimethylazaniumyl)propyl]methylamino}ethylidene)azaniumyl]­nona­hydro-closo-deca­borate dimethyl sulfoxide disolvate
Source: Acta Crystallogr Sect E Struct Rep Online. 2011 Jun 18;67(Pt 7):o1682–3. doi: 10.1107/S1600536811020186 (PMC3151893; doi:10.1107/S1600536811020186)
Supplement: Supplementary file 2 [file e-67-o1682-Isup2.hkl]

#
# h,k,l, Fc-squared, Fo-squared, sigma(Fo-squared) and status flag
#
data_I
_shelx_title ' tgchnb in P 21/n'
_shelx_refln_list_code          4
_shelx_F_calc_maximum      219.80
_exptl_crystal_F_000       928.00
_reflns_d_resolution_high  0.8416
 
loop_
 _symmetry_equiv_pos_as_xyz
 'x, y, z'
 '-x+1/2, y+1/2, -z+1/2'
 '-x, -y, -z'
 'x-1/2, -y-1/2, z-1/2'
 
_cell_length_a     9.5030
_cell_length_b    15.1230
_cell_length_c    18.0320
_cell_angle_alpha  90.000
_cell_angle_beta  103.940
_cell_angle_gamma  90.000
 
_shelx_F_squared_multiplier     1.000
 
loop_
 _refln_index_h
 _refln_index_k
 _refln_index_l
 _refln_F_squared_calc
 _refln_F_squared_meas
 _refln_F_squared_sigma
 _refln_observed_status
   2   0   0    42309.04    42250.29    197.76 o
   4   0   0      998.01      909.40     13.56 o
   6   0   0     1560.52     1459.62     22.02 o
   8   0   0       40.39       33.21      6.63 o
  10   0   0        2.33       15.81      6.98 o
   1   1   0     3328.38     3256.02     29.86 o
   2   1   0     6074.91     6706.39     69.23 o
   3   1   0      284.32      281.96      7.55 o
   4   1   0      748.96      731.60      9.05 o
   5   1   0      184.35      219.89      8.82 o
   6   1   0        2.76        0.97      4.57 o
   7   1   0      214.15      217.28     11.72 o
   8   1   0        0.87        4.46      6.30 o
   9   1   0       17.98       25.53      4.59 o
  10   1   0       55.58       62.02      7.26 o
   0   2   0     1513.68     1576.34      8.45 o
   1   2   0     6176.10     6562.49     19.22 o
   2   2   0      432.64      459.40      8.09 o
   3   2   0     2475.52     2392.33     18.13 o
   4   2   0      665.38      699.33     12.89 o
   5   2   0      896.69      971.38     17.07 o
   6   2   0       80.21       86.45      5.20 o
   7   2   0       24.12       19.71      5.74 o
   8   2   0        3.29       -6.21     14.47 o
   9   2   0       19.05       27.30      6.66 o
  10   2   0       14.99       14.21      7.00 o
   1   3   0    48313.49    45266.10    211.61 o
   2   3   0       10.32       12.06      2.58 o
   3   3   0     3482.48     3226.03     21.76 o
   4   3   0      335.00      354.23      9.58 o
   5   3   0     2183.77     2129.53     23.40 o
   6   3   0       47.07       47.41      5.10 o
   7   3   0      560.28      531.40     14.74 o
   8   3   0       42.48       36.88      6.45 o
   9   3   0      126.87      140.77      7.33 o
  10   3   0      101.46       86.65      7.68 o
   0   4   0     1146.08     1209.02     11.64 o
   1   4   0      322.48      266.55      6.81 o
   2   4   0     6961.88     6756.52     29.05 o
   3   4   0     2129.81     2116.03     18.92 o
   4   4   0      414.81      412.90     12.01 o
   5   4   0     1585.23     1571.07     21.43 o
   6   4   0      197.72      202.08      6.08 o
   7   4   0       64.35       60.28      6.12 o
   8   4   0      473.66      472.67     15.10 o
   9   4   0       36.33       38.73      6.85 o
  10   4   0       13.24        3.14     17.59 o
   1   5   0      603.39      619.71     10.97 o
   2   5   0     1384.55     1444.31     15.43 o
   3   5   0     1362.44     1539.98     17.52 o
   4   5   0     1134.13     1217.46     17.86 o
   5   5   0      187.48      145.49      5.07 o
   6   5   0      978.91      976.35     20.70 o
   7   5   0     1233.78     1218.09     25.03 o
   8   5   0      166.54      173.68      7.29 o
   9   5   0        0.01        2.95      6.68 o
  10   5   0        1.15       13.93      7.19 o
   0   6   0     2490.76     3062.39     21.50 o
   1   6   0        0.94       -3.11      7.11 o
   2   6   0     4394.55     4679.84     28.08 o
   3   6   0      264.40      424.24     11.98 o
   4   6   0     3348.82     3205.21     27.99 o
   5   6   0      340.36      342.09     10.70 o
   6   6   0      425.13      376.54     10.77 o
   7   6   0       12.26       28.32      6.28 o
   8   6   0      116.15      113.42      7.01 o
   9   6   0       63.20       62.78      7.14 o
  10   6   0        3.48      -14.59     18.03 o
   1   7   0      163.26      189.66      6.15 o
   2   7   0     1367.31     1291.72     17.52 o
   3   7   0      198.70      211.22      6.56 o
   4   7   0     1452.78     1322.60     20.48 o
   5   7   0        5.91      -12.31     12.31 o
   6   7   0      275.09      252.96      7.24 o
   7   7   0      177.82      147.65      7.07 o
   8   7   0        5.31       -8.73     14.97 o
   9   7   0       26.02       18.31      7.02 o
  10   7   0      238.72      271.52      9.76 o
   0   8   0       51.93       50.31      3.66 o
   1   8   0        6.40       -0.72      8.91 o
   2   8   0      208.38      228.59      6.74 o
   3   8   0     1374.73     1412.37     20.68 o
   4   8   0      214.41      240.09      7.29 o
   5   8   0      121.17       94.29      5.85 o
   6   8   0      939.71      930.23     22.58 o
   7   8   0      199.95      211.26      7.32 o
   8   8   0      101.85      115.12      7.19 o
   9   8   0       16.93       20.77      7.13 o
   1   9   0     1983.60     2112.00     23.68 o
   2   9   0       35.15       51.39      4.68 o
   3   9   0     2598.63     2655.18     28.36 o
   4   9   0      558.37      529.05     15.05 o
   5   9   0      410.09      365.19     11.04 o
   6   9   0      311.14      301.44      9.25 o
   7   9   0      151.58      148.57      7.15 o
   8   9   0       26.90       27.25      7.03 o
   9   9   0       17.71       34.66      7.68 o
   0  10   0     1963.83     1855.32     24.38 o
   1  10   0       92.86      104.82      5.12 o
   2  10   0      645.43      589.90     17.54 o
   3  10   0       15.34       -4.94     12.66 o
   4  10   0      128.15      124.43      6.09 o
   5  10   0      161.74      152.64      6.89 o
   6  10   0      119.51      132.08      6.88 o
   7  10   0       18.65      -15.72     15.80 o
   8  10   0       63.72       71.43      7.22 o
   9  10   0       40.21       34.41      8.14 o
   1  11   0       14.60       13.01      5.27 o
   2  11   0      466.13      483.17     15.12 o
   3  11   0        2.04       -1.43     13.33 o
   4  11   0      290.34      299.71      9.26 o
   5  11   0        4.17       -6.21      6.21 o
   6  11   0       23.36       24.24      6.58 o
   7  11   0        0.02        7.09     15.46 o
   8  11   0       26.25       27.81      7.37 o
   0  12   0     2283.06     2411.11     30.72 o
   1  12   0       42.94       47.37      5.79 o
   2  12   0     1444.83     1439.56     25.59 o
   3  12   0       14.03        7.63      6.13 o
   4  12   0      223.39      226.94      7.20 o
   5  12   0        3.63        1.57      6.18 o
   6  12   0       64.79       55.95      6.89 o
   7  12   0        5.18        9.56      6.87 o
   8  12   0        5.29        8.19     16.97 o
   1  13   0     2010.51     1998.69     30.31 o
   2  13   0       36.59        3.27     14.61 o
   3  13   0      705.74      667.55     18.67 o
   4  13   0       18.68       22.14      6.15 o
   5  13   0       70.15       74.55      6.90 o
   6  13   0       67.62       82.50      7.35 o
   7  13   0      121.98      129.93      8.57 o
   0  14   0        0.00       -3.46     13.71 o
   1  14   0        0.07       -2.87      6.20 o
   2  14   0        7.40        6.52      6.19 o
   3  14   0        0.38        5.11      6.22 o
   4  14   0       18.41        3.91     15.54 o
   5  14   0       33.95       32.03      7.06 o
   6  14   0        3.67       -7.12      7.12 o
   1  15   0      308.80      336.67     10.78 o
   2  15   0        0.84      -12.13     15.09 o
   3  15   0      134.02      141.62      7.39 o
   4  15   0        0.03        3.01     15.89 o
   5  15   0       78.04       83.60      7.60 o
   6  15   0       19.03        7.84     18.67 o
   0  16   0      352.84      397.79     12.65 o
   1  16   0        2.35        1.25     15.14 o
   2  16   0      104.90      104.25      7.45 o
   3  16   0       22.39       24.49      7.01 o
   4  16   0       61.40       51.71      8.08 o
   1  17   0        8.20        5.44     16.12 o
   2  17   0       48.55       38.45      7.92 o
   3  17   0        0.04       -7.38      7.77 o
 -11   0   1        0.66      -15.62     18.35 o
  -9   0   1       65.03       58.49      6.82 o
  -7   0   1      174.79      181.12      6.31 o
  -5   0   1      956.47     1149.48     17.56 o
  -3   0   1        5.01       27.66      2.86 o
  -1   0   1     1402.93     1379.30      7.18 o
   1   0   1        3.79        1.22      0.79 o
   3   0   1        0.83        0.33      7.09 o
   5   0   1     1046.59      981.54     17.22 o
   7   0   1     1426.50     1410.62     25.44 o
   9   0   1        0.32      -15.40     15.40 o
 -11   1   1        4.11       -0.88      8.05 o
 -10   1   1        1.77        4.90      6.88 o
  -9   1   1       58.16       59.84      6.34 o
  -8   1   1      913.61      943.77     18.90 o
  -7   1   1      521.69      516.44     10.93 o
  -6   1   1     3450.75     3445.82     46.90 o
  -5   1   1      330.28      324.67     11.87 o
  -4   1   1     2986.97     2957.69     15.77 o
  -3   1   1     1355.01     1628.70     10.59 o
  -2   1   1    12070.15    12516.38    206.08 o
  -1   1   1     1732.50     1940.15     17.21 o
   0   1   1      243.28      221.19      2.68 o
   1   1   1      803.17      611.78     20.33 o
   2   1   1     1966.20     2017.27      9.65 o
   3   1   1      256.33      190.98      5.31 o
   4   1   1     2670.47     2737.13     15.75 o
   5   1   1       16.96       23.14      2.91 o
   6   1   1        0.46        9.42      3.53 o
   7   1   1        5.87        1.70      9.48 o
   8   1   1        6.41      -10.51     10.51 o
   9   1   1       44.07       51.49      4.82 o
  10   1   1      132.36      130.67      8.07 o
 -11   2   1        0.01      -18.92     18.92 o
 -10   2   1       38.58       37.90      7.18 o
  -9   2   1      180.92      205.41      7.57 o
  -8   2   1       58.26       59.51      6.60 o
  -7   2   1      459.79      445.71     13.70 o
  -6   2   1     1441.67     1434.67     21.90 o
  -5   2   1     1094.22     1088.90     17.61 o
  -4   2   1        3.73        1.69      2.92 o
  -3   2   1     4727.13     4490.66     23.75 o
  -2   2   1       11.35       11.71      2.09 o
  -1   2   1        0.91       12.60      1.09 o
   0   2   1     1499.53     2050.00      7.09 o
   1   2   1     1894.14     2090.81     11.71 o
   2   2   1     1460.60     1603.26     13.39 o
   3   2   1    13483.54    13668.19     41.92 o
   4   2   1      355.33      532.10     11.97 o
   5   2   1     2742.04     2838.23     26.60 o
   6   2   1      245.31      211.36      6.04 o
   7   2   1      107.11      121.55      6.22 o
   8   2   1      119.02      127.63      6.95 o
   9   2   1       92.19       84.00      7.11 o
  10   2   1        3.48        9.65      6.99 o
 -10   3   1        2.66       10.18      6.86 o
  -9   3   1      112.19      103.82      7.16 o
  -8   3   1       33.25       36.96      6.55 o
  -7   3   1     1338.69     1279.61     24.12 o
  -6   3   1      194.02      171.59      5.56 o
  -5   3   1        0.01       -4.87      9.68 o
  -4   3   1      216.24      263.43      7.87 o
  -3   3   1      177.50      159.54      4.82 o
  -2   3   1      982.12      926.73     11.23 o
  -1   3   1     6855.44     7191.23     23.73 o
   0   3   1        0.03       -0.05      1.74 o
   1   3   1     9050.27     8630.18     26.89 o
   2   3   1     2429.82     2399.87     16.84 o
   3   3   1     2206.76     2717.99     20.62 o
   4   3   1     1108.46     1113.03     16.03 o
   5   3   1     1217.98     1246.48     19.42 o
   6   3   1      418.23      388.90     12.34 o
   7   3   1       36.56       41.32      5.96 o
   8   3   1       45.02       70.68      6.39 o
   9   3   1       57.91       53.82      6.95 o
  10   3   1      114.56      101.75      7.99 o
 -10   4   1       46.86       53.46      7.28 o
  -9   4   1        0.04       -5.01     15.21 o
  -8   4   1      204.24      194.88      7.35 o
  -7   4   1      732.00      694.11     20.53 o
  -6   4   1       39.70       31.98      5.16 o
  -5   4   1      502.17      514.59     14.29 o
  -4   4   1       29.92       39.90      3.40 o
  -3   4   1      887.12      774.84     12.34 o
  -2   4   1       55.48       54.72      2.91 o
  -1   4   1     5361.16     5390.23     23.39 o
   0   4   1      448.23      486.98      6.23 o
   1   4   1      657.66      638.67      9.96 o
   2   4   1      945.87      870.15     12.37 o
   3   4   1     1756.75     1902.98     18.23 o
   4   4   1       88.44       75.28      3.80 o
   5   4   1       97.52      106.37      4.78 o
   6   4   1      229.39      200.85      6.23 o
   7   4   1      107.31      126.61      6.37 o
   8   4   1       42.36       50.98      6.64 o
   9   4   1       59.58       69.13      7.03 o
  10   4   1      159.95      168.33      8.44 o
 -10   5   1        8.01        7.23     16.74 o
  -9   5   1       15.96       23.86      6.83 o
  -8   5   1       82.27       79.33      6.78 o
  -7   5   1      583.14      564.54     17.07 o
  -6   5   1      135.07      138.95      5.74 o
  -5   5   1        2.81        2.59     10.37 o
  -4   5   1     3920.42     4057.45     29.56 o
  -3   5   1      345.63      372.88     10.71 o
  -2   5   1     1791.11     1619.81     16.29 o
  -1   5   1      200.68      201.80      5.98 o
   0   5   1        3.19       -4.85      4.85 o
   1   5   1       86.71      119.26      3.65 o
   2   5   1     1711.65     2316.71     19.14 o
   3   5   1      174.29      215.00      6.69 o
   4   5   1       49.46       38.31      4.06 o
   5   5   1      127.16      108.56      5.14 o
   6   5   1      464.86      442.40     13.22 o
   7   5   1       20.39       20.82      5.99 o
   8   5   1       77.63       70.51      6.77 o
   9   5   1       62.53       64.01      7.34 o
  10   5   1       15.17       -0.47     18.00 o
 -10   6   1       75.74       78.98      8.40 o
  -9   6   1        3.12        7.23      6.65 o
  -8   6   1      822.42      778.08     22.99 o
  -7   6   1        3.21       19.11      5.77 o
  -6   6   1      584.57      585.15     15.93 o
  -5   6   1       14.74       17.31      4.69 o
  -4   6   1       40.62       52.20      4.23 o
  -3   6   1     1558.41     1545.34     18.87 o
  -2   6   1       12.14       11.75      2.96 o
  -1   6   1     1085.38     1180.42     14.63 o
   0   6   1      443.24      500.30      7.54 o
   1   6   1     1399.25     1561.35     16.54 o
   2   6   1     1090.63     1075.84     15.22 o
   3   6   1     1020.97      989.35     16.01 o
   4   6   1      172.73      182.20      5.95 o
   5   6   1      120.61      110.18      5.37 o
   6   6   1        0.23       -9.45     13.26 o
   7   6   1      281.33      268.68      8.44 o
   8   6   1      123.26      128.25      7.27 o
   9   6   1      200.86      209.61      8.12 o
  10   6   1        0.56       -4.31     17.69 o
 -10   7   1       73.83       83.79      8.51 o
  -9   7   1       22.22       23.27      6.95 o
  -8   7   1       10.96       -9.35     15.62 o
  -7   7   1      152.34      132.51      6.84 o
  -6   7   1       32.57       27.31      5.70 o
  -5   7   1       41.43       46.81      5.29 o
  -4   7   1      228.59      208.72      5.70 o
  -3   7   1      370.27      407.37     11.15 o
  -2   7   1      240.44      232.53      6.72 o
  -1   7   1       11.94       21.75      3.16 o
   0   7   1     1738.46     1911.84     13.58 o
   1   7   1      571.98      751.28     13.69 o
   2   7   1        9.59        5.37      3.30 o
   3   7   1      206.64      195.99      5.48 o
   4   7   1      213.88      138.51      5.12 o
   5   7   1       16.54        3.08     12.81 o
   6   7   1      416.96      414.30     11.89 o
   7   7   1       26.43       43.87      6.50 o
   8   7   1       75.06       66.66      6.97 o
   9   7   1      372.46      442.62     12.08 o
  -9   8   1       51.85       56.13      7.53 o
  -8   8   1        6.42       -0.37      6.55 o
  -7   8   1       31.62       29.95      6.41 o
  -6   8   1       26.98       27.36      5.81 o
  -5   8   1      831.66      760.69     19.80 o
  -4   8   1      273.86      306.14      7.96 o
  -3   8   1     2262.15     2281.93     25.14 o
  -2   8   1      249.01      278.48      8.50 o
  -1   8   1     2435.91     2429.79     23.28 o
   0   8   1      567.91      616.29      9.82 o
   1   8   1      745.95      921.06     16.01 o
   2   8   1      641.26      640.30     15.09 o
   3   8   1        0.20       -5.41     10.66 o
   4   8   1      846.44      849.76     19.35 o
   5   8   1      295.42      264.52      7.85 o
   6   8   1       49.92       59.96      6.50 o
   7   8   1       70.67       79.01      6.75 o
   8   8   1       18.17        4.44     15.83 o
   9   8   1       17.25       30.10      7.27 o
  -9   9   1       79.36       81.82      7.61 o
  -8   9   1        3.16       -2.88     15.09 o
  -7   9   1      128.06      118.38      7.03 o
  -6   9   1       10.16       11.73      6.15 o
  -5   9   1       33.09       27.14      5.71 o
  -4   9   1        4.93        3.15      5.07 o
  -3   9   1      274.14      275.08      7.76 o
  -2   9   1      351.19      392.58     11.12 o
  -1   9   1       44.81       56.46      4.38 o
   0   9   1     1293.08     1437.09     14.46 o
   1   9   1        8.93       15.66      4.25 o
   2   9   1       43.30       46.62      4.75 o
   3   9   1      623.47      580.71     17.10 o
   4   9   1      728.53      643.50     18.38 o
   5   9   1       10.82       15.61      5.74 o
   6   9   1       29.79       37.35      6.22 o
   7   9   1       89.55       77.37      6.98 o
   8   9   1        0.05      -12.70     15.56 o
   9   9   1       24.80       31.21      7.86 o
  -9  10   1       60.53       55.82      8.26 o
  -8  10   1       61.23       67.27      7.01 o
  -7  10   1       27.01       -7.38     15.80 o
  -6  10   1       32.13       25.76      6.28 o
  -5  10   1       35.10       38.18      5.89 o
  -4  10   1       80.26       80.09      5.83 o
  -3  10   1       98.70      120.50      5.80 o
  -2  10   1      163.61      151.70      5.56 o
  -1  10   1        0.04       -2.32     11.40 o
   0  10   1      752.10      842.33     22.85 o
   1  10   1      219.78      234.80      6.85 o
   2  10   1      178.31      156.49      5.72 o
   3  10   1       33.30       36.18      5.35 o
   4  10   1       20.82       22.78      5.65 o
   5  10   1       26.08       33.80      6.19 o
   6  10   1       10.54       -9.66     14.18 o
   7  10   1        1.18       -6.39     15.54 o
   8  10   1       65.05       75.38      7.40 o
  -8  11   1      159.82      179.14      8.22 o
  -7  11   1       20.79      -16.27     16.27 o
  -6  11   1      525.82      523.07     16.19 o
  -5  11   1      212.22      193.24      7.04 o
  -4  11   1      295.05      280.48      8.07 o
  -3  11   1        0.66        3.91      5.56 o
  -2  11   1     1318.85     1289.81     23.22 o
  -1  11   1     1126.50     1044.23     21.33 o
   0  11   1     1475.26     1503.22     17.24 o
   1  11   1     1220.55     1207.49     22.40 o
   2  11   1      644.40      686.93     19.13 o
   3  11   1     1496.12     1443.50     25.49 o
   4  11   1     1361.04     1226.00     25.13 o
   5  11   1       70.23       65.98      6.50 o
   6  11   1       60.88       67.00      6.78 o
   7  11   1        4.91       12.30      6.78 o
   8  11   1       21.48       26.58      7.93 o
  -8  12   1        7.18        6.39      7.94 o
  -7  12   1       36.06       36.80      7.05 o
  -6  12   1       10.28        7.12      6.64 o
  -5  12   1       96.90       87.19      6.75 o
  -4  12   1      213.93      188.92      7.05 o
  -3  12   1      430.97      386.13     11.41 o
  -2  12   1       86.54       78.61      5.95 o
  -1  12   1        4.30        2.01     13.64 o
   0  12   1       14.44       14.87     11.50 o
   1  12   1      342.33      332.03      8.78 o
   2  12   1        0.50        6.51      5.69 o
   3  12   1       53.90       55.02      6.50 o
   4  12   1       37.80       47.38      6.19 o
   5  12   1      114.79      121.61      6.98 o
   6  12   1        2.17        3.27     15.54 o
   7  12   1       18.41        8.02     16.45 o
   8  12   1       34.37       22.27      8.23 o
  -7  13   1        0.83       -5.56     17.31 o
  -6  13   1      180.89      173.29      7.89 o
  -5  13   1       18.98       10.28      6.56 o
  -4  13   1       45.73       46.70      6.49 o
  -3  13   1       94.37       79.07      6.65 o
  -2  13   1        0.14       -1.63     13.80 o
  -1  13   1      236.32      212.52      7.35 o
   0  13   1       10.20        4.61     12.07 o
   1  13   1       79.77       64.01      6.65 o
   2  13   1       18.66       12.29      6.15 o
   3  13   1      350.20      322.01      9.45 o
   4  13   1       12.56       22.86      6.27 o
   5  13   1       58.08       70.46      6.88 o
   6  13   1       45.76       55.47      7.22 o
   7  13   1      108.96      113.70      8.66 o
  -6  14   1        6.09       26.60      7.14 o
  -5  14   1       93.18       86.50      7.16 o
  -4  14   1      302.09      264.41      8.16 o
  -3  14   1       10.75       17.29      6.25 o
  -2  14   1       13.94        3.22     14.16 o
  -1  14   1      457.15      436.18     12.87 o
   0  14   1       31.62       32.98      4.51 o
   1  14   1      581.02      600.51     18.46 o
   2  14   1       86.80       84.18      6.69 o
   3  14   1      383.16      384.46     10.82 o
   4  14   1        1.43      -12.65     15.52 o
   5  14   1      288.77      281.35      8.65 o
   6  14   1       89.28       85.43      8.27 o
  -6  15   1       54.62       52.96      8.36 o
  -5  15   1      163.03      152.88      8.19 o
  -4  15   1       21.90      -16.17     16.17 o
  -3  15   1        0.78       -2.43     15.04 o
  -2  15   1       64.42       70.75      6.90 o
  -1  15   1      139.91      141.11      7.21 o
   0  15   1       24.19       19.96      4.70 o
   1  15   1       97.82       84.23      7.06 o
   2  15   1       11.30        3.15     14.97 o
   3  15   1       89.89       94.27      7.21 o
   4  15   1        0.03        8.88      6.83 o
   5  15   1        3.05       -8.32     16.41 o
  -5  16   1      140.29      132.75      8.93 o
  -4  16   1       27.40       29.90      7.70 o
  -3  16   1       11.56       15.64      6.93 o
  -2  16   1        6.26        0.85     16.45 o
  -1  16   1       17.74       -5.01     15.91 o
   0  16   1        8.92       -1.23     11.25 o
   1  16   1        0.10        5.44     15.36 o
   2  16   1        0.10        4.73     16.17 o
   3  16   1        1.29      -10.70     16.01 o
   4  16   1       62.63       60.96      8.14 o
  -3  17   1        6.85       -6.69     17.35 o
  -2  17   1      123.01      133.85      8.65 o
  -1  17   1       18.02       -6.34     16.60 o
   0  17   1       55.04       53.23      5.24 o
   1  17   1       23.12       32.80      7.08 o
   2  17   1       80.06       75.40      7.99 o
   3  17   1      106.26      110.81      8.47 o
 -10   0   2      428.60      452.74     14.32 o
  -8   0   2     1156.72     1218.25     25.55 o
  -6   0   2     2499.17     2432.22     26.78 o
  -4   0   2     1399.20     1161.70     14.63 o
  -2   0   2     5537.74     5188.32     19.73 o
   0   0   2     1456.74     1278.03      7.85 o
   2   0   2       38.52       20.13      2.35 o
   4   0   2      449.37      555.65     12.16 o
   6   0   2      261.68      351.46     10.11 o
   8   0   2      360.31      296.83      8.19 o
  10   0   2      321.60      315.19      9.20 o
 -11   1   2       39.66       45.40      8.02 o
 -10   1   2        1.65      -13.08     13.08 o
  -9   1   2        3.40       -3.80     16.32 o
  -8   1   2       56.63       59.21      7.23 o
  -7   1   2       14.77       -5.70      9.28 o
  -6   1   2      203.03      224.30      4.55 o
  -5   1   2      742.73      792.21     15.98 o
  -4   1   2      168.63      212.18      4.45 o
  -3   1   2      538.23      660.55      7.68 o
  -2   1   2      124.86      138.39      2.99 o
  -1   1   2     3020.29     3536.18     60.54 o
   0   1   2      169.27      144.68      1.58 o
   1   1   2     1310.21     1485.57     31.61 o
   2   1   2     1618.53     1576.64      9.43 o
   3   1   2     3224.65     3485.18     30.31 o
   4   1   2      117.50       92.12      2.53 o
   5   1   2      318.74      301.80      6.38 o
   6   1   2      385.83      390.60      8.34 o
   7   1   2      500.31      477.32     10.20 o
   8   1   2      242.25      243.36      5.39 o
   9   1   2      419.05      378.87     14.23 o
  10   1   2       16.39       -3.61     16.80 o
 -11   2   2       16.34      -12.63     18.76 o
 -10   2   2      122.27      100.27      7.60 o
  -9   2   2       38.18       31.00      6.63 o
  -8   2   2       94.10       92.52      6.74 o
  -7   2   2       71.06       68.66      5.80 o
  -6   2   2      155.54      189.78      5.67 o
  -5   2   2       68.48       77.89      4.21 o
  -4   2   2     1113.60     1025.56     14.66 o
  -3   2   2     4370.21     4557.68     24.07 o
  -2   2   2     1392.56     1375.30     11.99 o
  -1   2   2     2689.71     2911.46     13.77 o
   0   2   2      961.16     1028.48     16.77 o
   1   2   2     4041.98     4367.92     18.20 o
   2   2   2     1333.28     1342.93     13.26 o
   3   2   2     2484.39     2496.35     19.66 o
   4   2   2      980.34      926.77     15.11 o
   5   2   2      746.14      826.07     16.75 o
   6   2   2       13.23      -11.04     12.37 o
   7   2   2      536.70      543.62     16.95 o
   8   2   2      138.15      139.39      6.99 o
   9   2   2       11.05      -16.14     16.14 o
  10   2   2       52.96       53.94      7.38 o
 -11   3   2       79.72      103.27      8.61 o
 -10   3   2        4.78       -4.99      7.00 o
  -9   3   2      474.24      492.30     14.61 o
  -8   3   2      799.16      749.19     22.40 o
  -7   3   2      867.91      876.05     21.07 o
  -6   3   2     1363.65     1288.68     21.56 o
  -5   3   2     1775.65     1607.68     20.58 o
  -4   3   2      720.76      798.28     13.60 o
  -3   3   2      944.64      739.14     11.95 o
  -2   3   2      208.69      164.51      4.76 o
  -1   3   2     3555.69     3345.09     17.09 o
   0   3   2     4119.72     4106.19     12.73 o
   1   3   2      232.47      233.92      6.20 o
   2   3   2      662.28      638.80     10.93 o
   3   3   2       11.27        9.08      2.87 o
   4   3   2     1549.62     1613.79     18.85 o
   5   3   2      912.07      894.20     17.96 o
   6   3   2       94.58       90.87      5.51 o
   7   3   2      695.15      699.72     20.54 o
   8   3   2      111.09      127.17      6.85 o
   9   3   2      212.14      195.35      7.87 o
  10   3   2        2.94        5.05     16.86 o
 -10   4   2        0.56      -15.90     15.90 o
  -9   4   2       13.79       28.36      6.48 o
  -8   4   2      135.25      116.72      6.89 o
  -7   4   2      464.53      455.23     13.93 o
  -6   4   2      272.39      275.14      8.41 o
  -5   4   2       29.68       25.39      4.25 o
  -4   4   2      351.04      335.71      9.63 o
  -3   4   2     2412.06     2518.89     20.19 o
  -2   4   2      257.87      244.08      7.57 o
  -1   4   2      587.49      597.10      9.96 o
   0   4   2      167.49      149.32      3.13 o
   1   4   2      809.33      796.80     11.39 o
   2   4   2      540.89      602.55     11.37 o
   3   4   2      269.21      233.93      7.31 o
   4   4   2      433.50      406.72     11.00 o
   5   4   2      610.43      585.85     16.47 o
   6   4   2      995.56      952.28     21.07 o
   7   4   2      884.26      874.31     22.85 o
   8   4   2      614.14      556.16     16.53 o
   9   4   2       69.43       84.16      7.24 o
  10   4   2        1.75       11.02      7.87 o
 -10   5   2        6.67        6.26     16.07 o
  -9   5   2        0.84      -12.20     15.02 o
  -8   5   2      338.47      309.20      9.63 o
  -7   5   2       20.14       13.64      5.86 o
  -6   5   2        0.03       -0.50     12.07 o
  -5   5   2      174.60      152.02      5.03 o
  -4   5   2      672.41      687.11     14.59 o
  -3   5   2       14.83        1.21      3.10 o
  -2   5   2     2566.82     2760.60     20.53 o
  -1   5   2      224.50      209.16      6.59 o
   0   5   2      130.44      129.88      2.68 o
   1   5   2     2595.67     2716.04     20.22 o
   2   5   2     3999.94     4307.74     26.05 o
   3   5   2      869.86      810.30     14.34 o
   4   5   2      421.26      399.36     11.49 o
   5   5   2     1060.71     1025.32     19.92 o
   6   5   2      171.80      176.53      6.30 o
   7   5   2      248.62      261.30      8.08 o
   8   5   2       83.74       81.68      6.95 o
   9   5   2       88.64      101.95      7.71 o
  10   5   2       11.03        6.20     17.87 o
 -10   6   2      321.06      320.98      9.96 o
  -9   6   2       13.48        5.63      6.79 o
  -8   6   2      365.63      406.29     12.71 o
  -7   6   2      156.09      178.07      6.74 o
  -6   6   2      550.11      523.83     15.01 o
  -5   6   2       20.31       11.04      4.66 o
  -4   6   2      676.40      606.75     14.80 o
  -3   6   2      269.15      286.18      8.38 o
  -2   6   2        7.27       26.62      3.02 o
  -1   6   2     1351.48     1434.96     16.01 o
   0   6   2       31.02       26.23      2.05 o
   1   6   2     1462.84     1569.73     17.02 o
   2   6   2      960.14      961.68     14.86 o
   3   6   2     3238.37     3463.88     27.32 o
   4   6   2        8.16       11.76      4.32 o
   5   6   2      105.06      105.34      5.47 o
   6   6   2     1221.34     1208.50     24.03 o
   7   6   2       18.47       16.29      6.40 o
   8   6   2       16.22       22.06      6.65 o
   9   6   2       93.22       96.54      7.68 o
  10   6   2        0.13       12.23      7.87 o
 -10   7   2       82.51       75.46      8.41 o
  -9   7   2        6.42        4.81      6.97 o
  -8   7   2        1.25        7.98      6.25 o
  -7   7   2      292.31      306.46      7.82 o
  -6   7   2      220.28      209.32      6.77 o
  -5   7   2      369.90      385.46     11.05 o
  -4   7   2      215.43      256.54      7.08 o
  -3   7   2       64.49       99.58      4.19 o
  -2   7   2      116.36      163.67      5.63 o
  -1   7   2     1658.43     1868.91     19.58 o
   0   7   2     6034.47     6486.71     37.04 o
   1   7   2       68.07       65.01      3.53 o
   2   7   2     1309.87     1243.21     17.70 o
   3   7   2       94.68      101.75      4.50 o
   4   7   2      818.79      849.21     17.89 o
   5   7   2      510.76      563.39     15.32 o
   6   7   2     1396.94     1321.88     25.52 o
   7   7   2      927.56      912.98     23.89 o
   8   7   2      181.03      195.20      7.98 o
   9   7   2       63.98       57.15      7.39 o
 -10   8   2       81.78       69.85      8.77 o
  -9   8   2       20.36       15.81      7.04 o
  -8   8   2       37.00       47.08      6.76 o
  -7   8   2       36.96       36.26      6.23 o
  -6   8   2      202.89      204.07      6.59 o
  -5   8   2       55.62       45.13      5.49 o
  -4   8   2       54.06       49.00      5.08 o
  -3   8   2       14.73       19.74      4.37 o
  -2   8   2      367.29      325.94      9.50 o
  -1   8   2        3.34       -8.99      8.99 o
   0   8   2      520.07      428.68      8.38 o
   1   8   2      511.81      574.10     13.77 o
   2   8   2     3457.56     3201.23     28.10 o
   3   8   2       36.68       35.78      4.67 o
   4   8   2     1525.83     1487.26     23.77 o
   5   8   2      200.88      213.80      6.68 o
   6   8   2      610.05      619.49     17.38 o
   7   8   2       17.13       27.10      6.37 o
   8   8   2       85.33       76.94      7.53 o
   9   8   2        5.58       -1.38     17.46 o
  -9   9   2      304.34      307.46      9.69 o
  -8   9   2       76.84       78.38      7.12 o
  -7   9   2      228.58      214.14      7.64 o
  -6   9   2      318.79      329.19      9.78 o
  -5   9   2     1151.63     1123.62     23.35 o
  -4   9   2      122.22      118.27      5.71 o
  -3   9   2     2300.32     2194.52     26.40 o
  -2   9   2        0.77       -1.74     10.63 o
  -1   9   2       49.74       39.16      4.38 o
   0   9   2     1768.58     1815.20     15.86 o
   1   9   2     1162.96     1106.00     19.22 o
   2   9   2        0.68        4.61      4.69 o
   3   9   2      733.85      742.16     18.55 o
   4   9   2      198.83      188.75      6.27 o
   5   9   2      170.61      187.04      6.59 o
   6   9   2       41.76       39.49      6.28 o
   7   9   2       84.35      102.46      6.96 o
   8   9   2       19.60       -0.85     17.25 o
   9   9   2        0.03        3.45      7.83 o
  -9  10   2        1.37       -2.55      7.63 o
  -8  10   2       39.45       33.44      7.10 o
  -7  10   2       16.93       26.68      6.59 o
  -6  10   2        8.43        2.43     14.43 o
  -5  10   2     1212.36     1109.29     24.79 o
  -4  10   2       43.59       61.53      5.64 o
  -3  10   2      235.37      207.86      6.30 o
  -2  10   2      166.22      178.08      5.78 o
  -1  10   2        1.31        9.45      4.75 o
   0  10   2        8.09       18.93      3.41 o
   1  10   2     1364.59     1450.22     22.88 o
   2  10   2       53.91       75.82      5.34 o
   3  10   2      311.09      315.31      9.85 o
   4  10   2      205.41      205.35      6.55 o
   5  10   2      248.77      218.67      7.23 o
   6  10   2       98.96      102.87      6.79 o
   7  10   2       87.29       95.95      7.33 o
   8  10   2       77.23       79.79      7.42 o
  -8  11   2       26.89       19.46      7.14 o
  -7  11   2       12.39        6.99      6.91 o
  -6  11   2       11.80       25.19      6.26 o
  -5  11   2       12.13       10.16      6.16 o
  -4  11   2       80.04       68.90      6.12 o
  -3  11   2     1214.21     1168.70     23.44 o
  -2  11   2       60.01       71.83      5.72 o
  -1  11   2       42.27       33.86      5.45 o
   0  11   2      638.80      616.80     11.95 o
   1  11   2     1298.45     1264.97     22.89 o
   2  11   2      176.38      168.12      6.16 o
   3  11   2      731.61      718.55     20.30 o
   4  11   2      322.47      257.73      7.67 o
   5  11   2      284.46      284.82      8.46 o
   6  11   2        7.53        1.17     14.72 o
   7  11   2      312.22      288.86      8.79 o
   8  11   2        1.79       21.50      7.51 o
  -8  12   2      399.99      387.63     11.87 o
  -7  12   2       18.62       17.59      7.04 o
  -6  12   2      252.09      262.96      8.14 o
  -5  12   2       20.05       15.50      6.43 o
  -4  12   2     1327.82     1235.83     26.31 o
  -3  12   2      152.94      147.75      6.85 o
  -2  12   2      695.21      749.33     20.98 o
  -1  12   2     1091.28     1099.34     23.73 o
   0  12   2       16.03       13.15      4.06 o
   1  12   2      222.66      229.35      6.96 o
   2  12   2      240.73      213.03      6.74 o
   3  12   2      778.19      744.91     22.17 o
   4  12   2       31.77       31.32      6.17 o
   5  12   2       18.24       25.56      6.52 o
   6  12   2        0.24       -1.87      6.71 o
   7  12   2       94.76      111.52      7.74 o
  -7  13   2       17.81       17.17      7.24 o
  -6  13   2       62.81       70.23      7.35 o
  -5  13   2      341.81      333.04      9.92 o
  -4  13   2      309.18      238.08      7.71 o
  -3  13   2       53.73       38.89      6.39 o
  -2  13   2      233.89      202.96      7.27 o
  -1  13   2      101.53      109.47      6.62 o
   0  13   2       15.79       17.00      8.19 o
   1  13   2        5.00      -14.23     14.23 o
   2  13   2      126.20      169.86      6.90 o
   3  13   2        1.22        9.86      6.07 o
   4  13   2      206.26      181.55      7.38 o
   5  13   2      169.36      166.32      7.48 o
   6  13   2       48.41       37.12      7.48 o
   7  13   2       15.70        4.33     18.16 o
  -7  14   2       20.04        5.88     17.97 o
  -6  14   2      108.22      123.44      8.05 o
  -5  14   2       37.54       31.90      6.85 o
  -4  14   2      503.42      530.88     16.58 o
  -3  14   2        1.55       -2.98     14.52 o
  -2  14   2       71.90       73.61      6.64 o
  -1  14   2      399.29      391.43     11.66 o
   0  14   2       34.59       26.16      4.53 o
   1  14   2      211.31      178.99      7.19 o
   2  14   2       91.17       87.10      6.79 o
   3  14   2       12.25       10.52      6.48 o
   4  14   2        9.76       -6.77      6.77 o
   5  14   2       30.17        3.05     16.27 o
   6  14   2       94.95       90.73      8.51 o
  -6  15   2       99.76      112.69      8.52 o
  -5  15   2       55.87       52.76      7.51 o
  -4  15   2       27.14       28.39      6.97 o
  -3  15   2      107.07      108.65      7.17 o
  -2  15   2        3.01       11.67      6.44 o
  -1  15   2        0.12        3.08     15.02 o
   0  15   2       45.13       55.23      4.80 o
   1  15   2       15.12       25.26      6.53 o
   2  15   2        3.27        3.97     15.54 o
   3  15   2      138.42      152.83      7.63 o
   4  15   2       25.23       23.26      6.97 o
   5  15   2        3.72      -17.91     17.91 o
  -5  16   2       30.65       38.09      8.28 o
  -4  16   2      288.42      283.59      9.35 o
  -3  16   2       14.41        3.97     15.91 o
  -2  16   2       50.68       45.27      7.15 o
  -1  16   2        0.05        2.52     15.58 o
   0  16   2        5.62       11.16     10.61 o
   1  16   2       19.16       22.07      6.81 o
   2  16   2        2.39       -0.73      6.88 o
   3  16   2        3.22        9.29      6.98 o
   4  16   2       58.32       49.53      8.11 o
  -3  17   2       50.22       79.07      8.20 o
  -2  17   2      190.23      202.03      8.94 o
  -1  17   2      122.18      131.89      7.92 o
   0  17   2        1.91       -6.80      8.09 o
   1  17   2       47.72       33.97      7.33 o
   2  17   2        5.54        0.47      7.65 o
   3  17   2      233.96      239.82      9.47 o
 -11   0   3      156.68      139.09      8.91 o
  -9   0   3        1.03        5.15      6.32 o
  -7   0   3     1063.39      948.16     21.33 o
  -5   0   3     3214.29     3504.39     27.79 o
  -3   0   3    11142.61    10554.79     34.84 o
  -1   0   3    11597.23    11043.67     92.73 o
   1   0   3    46074.70    44512.52    207.30 o
   3   0   3       28.95       13.51      2.93 o
   5   0   3     1787.05     1969.51     23.61 o
   7   0   3     1170.41     1138.58     24.53 o
   9   0   3        5.61       11.24      6.60 o
 -11   1   3        0.25      -17.82     17.82 o
 -10   1   3      149.48      142.59      5.51 o
  -9   1   3       10.96        5.62     10.43 o
  -8   1   3       42.22       42.71      4.29 o
  -7   1   3        0.54        0.79      3.87 o
  -6   1   3      255.47      282.34      5.52 o
  -5   1   3     2512.17     2777.41     18.22 o
  -4   1   3      118.44      124.77      2.59 o
  -3   1   3     2839.64     2800.46     54.57 o
  -2   1   3      289.72      294.75      5.00 o
  -1   1   3    18910.09    19132.34    191.10 o
   0   1   3     3161.65     3138.61     23.64 o
   1   1   3     2207.16     2380.99     33.24 o
   2   1   3      687.08      722.86     12.42 o
   3   1   3      337.16      299.97      5.88 o
   4   1   3     1602.09     1753.95     33.39 o
   5   1   3      858.96      858.05     19.61 o
   6   1   3      861.47      842.35     14.06 o
   7   1   3      140.45      126.04      6.27 o
   8   1   3        0.20       -1.47      5.78 o
   9   1   3       66.41       65.60      6.07 o
  10   1   3       19.53       -1.39     17.84 o
 -11   2   3        6.39       -5.78     17.78 o
 -10   2   3        0.33        1.11      6.84 o
  -9   2   3       16.57        4.53      6.39 o
  -8   2   3       74.49       74.45      6.73 o
  -7   2   3       33.22       -4.87     13.52 o
  -6   2   3        4.87       -1.12     11.47 o
  -5   2   3       13.99        2.80      3.80 o
  -4   2   3      672.45      758.83     12.91 o
  -3   2   3     1705.20     1635.50     15.75 o
  -2   2   3     1004.31     1044.15     11.43 o
  -1   2   3     5832.13     5722.97     20.81 o
   0   2   3    10880.79    11016.01     95.04 o
   1   2   3     1477.24     1511.00     12.61 o
   2   2   3      980.59     1185.34     13.64 o
   3   2   3       10.96       20.98      2.97 o
   4   2   3      891.45      951.48     15.64 o
   5   2   3      187.58      222.90      6.23 o
   6   2   3      213.74      227.58      7.12 o
   7   2   3        2.13        1.24      5.93 o
   8   2   3       44.42       41.33      6.69 o
   9   2   3        1.43        9.97      6.65 o
  10   2   3       25.20       36.66      8.00 o
 -11   3   3       15.03        3.89     17.74 o
 -10   3   3       95.68       97.36      7.55 o
  -9   3   3      187.45      182.72      7.35 o
  -8   3   3      466.39      499.46     14.05 o
  -7   3   3       15.48        1.66     13.37 o
  -6   3   3      815.77      824.76     18.48 o
  -5   3   3      154.17      139.26      4.51 o
  -4   3   3     3265.75     3252.46     24.74 o
  -3   3   3      206.48      206.39      6.10 o
  -2   3   3      625.77      424.90      9.38 o
  -1   3   3      578.26      583.77      9.11 o
   0   3   3     7465.90     7380.70    206.33 o
   1   3   3      100.19       94.39      2.98 o
   2   3   3      453.91      430.81     10.16 o
   3   3   3      902.76      994.20     14.52 o
   4   3   3      263.59      268.53      7.58 o
   5   3   3      200.47      259.83      7.79 o
   6   3   3     1164.30     1126.92     22.10 o
   7   3   3      188.52      176.38      6.74 o
   8   3   3      186.11      189.88      7.43 o
   9   3   3       28.46       22.40      6.98 o
  10   3   3        6.53      -13.18     18.24 o
 -10   4   3        0.40       -3.90     16.13 o
  -9   4   3        0.82       -6.43     14.60 o
  -8   4   3        2.52       -4.94     14.29 o
  -7   4   3       14.36       20.35      5.69 o
  -6   4   3       28.78       29.59      4.98 o
  -5   4   3       30.81       43.44      4.36 o
  -4   4   3        0.40        1.51      3.20 o
  -3   4   3      102.97       96.27      3.23 o
  -2   4   3      272.23      319.96      9.29 o
  -1   4   3     3267.51     3444.98     20.30 o
   0   4   3     2429.44     2422.78     19.00 o
   1   4   3     4139.99     4176.64     23.23 o
   2   4   3     1962.64     2070.64     18.57 o
   3   4   3     6168.79     6514.05     34.16 o
   4   4   3     2135.68     1961.06     22.27 o
   5   4   3      701.00      746.41     18.13 o
   6   4   3     1992.75     1908.58     27.47 o
   7   4   3      226.78      238.04      7.78 o
   8   4   3      201.21      217.41      7.64 o
   9   4   3        8.73       21.74      6.87 o
  10   4   3      238.05      258.52      9.49 o
 -10   5   3      106.63      118.49      7.71 o
  -9   5   3       17.17       -7.43     15.81 o
  -8   5   3      180.52      170.12      7.13 o
  -7   5   3      323.16      325.15     10.53 o
  -6   5   3      341.09      350.09     10.95 o
  -5   5   3      941.62      968.94     18.35 o
  -4   5   3     1578.10     1476.56     19.03 o
  -3   5   3      644.34      694.41     12.97 o
  -2   5   3      310.61      263.70      7.98 o
  -1   5   3      106.08      127.35      3.82 o
   0   5   3      768.55      945.88      9.19 o
   1   5   3      150.95      165.22      4.82 o
   2   5   3       80.62      101.10      3.40 o
   3   5   3     2784.43     3062.76     25.41 o
   4   5   3      169.81      227.40      7.48 o
   5   5   3      219.99      243.15      7.71 o
   6   5   3      475.29      457.34     14.04 o
   7   5   3        0.13       13.92      6.18 o
   8   5   3       31.42       43.24      6.66 o
   9   5   3       97.45       91.14      7.55 o
  10   5   3       99.44       95.39      8.79 o
 -10   6   3       49.24       46.16      7.42 o
  -9   6   3      337.86      315.87      9.57 o
  -8   6   3      216.86      231.40      7.52 o
  -7   6   3     3403.48     3325.60     37.47 o
  -6   6   3       19.41       24.07      5.29 o
  -5   6   3      294.14      259.86      7.61 o
  -4   6   3       69.97       60.17      4.27 o
  -3   6   3        3.92       13.99      3.39 o
  -2   6   3       19.17        2.73      3.00 o
  -1   6   3      286.45      295.63      8.18 o
   0   6   3      186.25      204.79      4.75 o
   1   6   3      389.91      370.04     10.41 o
   2   6   3     1145.84     1211.39     16.58 o
   3   6   3     2949.12     2878.98     25.77 o
   4   6   3        4.82       30.72      4.66 o
   5   6   3      963.20      913.29     20.07 o
   6   6   3        2.00       -5.31     13.45 o
   7   6   3      242.83      232.95      7.55 o
   8   6   3       18.01       20.10      6.74 o
   9   6   3       42.55       37.40      7.35 o
 -10   7   3        5.75        0.75      7.84 o
  -9   7   3       35.10       38.95      7.04 o
  -8   7   3      136.28      162.38      7.14 o
  -7   7   3       13.04       15.13      6.32 o
  -6   7   3      358.33      427.02     13.29 o
  -5   7   3      994.77      999.69     20.38 o
  -4   7   3      116.66       80.39      4.74 o
  -3   7   3      657.27      674.12     14.93 o
  -2   7   3       64.90       42.42      3.48 o
  -1   7   3       79.85       90.58      3.55 o
   0   7   3      497.69      596.89     28.52 o
   1   7   3       52.72       34.83      3.50 o
   2   7   3      875.61      982.09     16.79 o
   3   7   3        0.41        4.25      4.33 o
   4   7   3        4.50       -9.66     11.78 o
   5   7   3     1406.52     1339.27     23.85 o
   6   7   3       19.15       15.46      5.92 o
   7   7   3      662.42      699.51     19.28 o
   8   7   3      150.20      161.24      7.74 o
   9   7   3       24.55       38.04      7.20 o
 -10   8   3      120.49      117.58      8.82 o
  -9   8   3       30.07       31.26      7.06 o
  -8   8   3       10.90       25.51      6.47 o
  -7   8   3        0.10       -1.15      6.18 o
  -6   8   3       43.07       50.85      5.95 o
  -5   8   3     1030.03     1004.46     21.85 o
  -4   8   3      906.79      967.94     19.40 o
  -3   8   3      392.15      367.23     10.62 o
  -2   8   3      668.22      701.70     15.59 o
  -1   8   3       41.76       42.93      3.90 o
   0   8   3      119.00      151.48      3.39 o
   1   8   3      134.75      146.67      4.61 o
   2   8   3     1345.17     1511.59     20.82 o
   3   8   3      195.27      161.53      5.39 o
   4   8   3        1.37        2.29     12.08 o
   5   8   3        0.82        2.10      5.55 o
   6   8   3      186.13      193.42      7.15 o
   7   8   3      187.50      187.01      7.53 o
   8   8   3        2.76       11.27      6.96 o
   9   8   3       47.41       55.83      8.21 o
  -9   9   3        2.49       -7.63     16.27 o
  -8   9   3      162.29      151.69      7.62 o
  -7   9   3       28.52       28.79      6.45 o
  -6   9   3      871.93      862.09     22.79 o
  -5   9   3       68.20       77.16      6.03 o
  -4   9   3      306.84      262.97      7.89 o
  -3   9   3        4.24        0.24     11.29 o
  -2   9   3      956.83      908.05     18.24 o
  -1   9   3      474.44      498.64     14.85 o
   0   9   3      979.21     1037.44     13.15 o
   1   9   3      798.29      925.90     18.07 o
   2   9   3     3273.62     3359.05     31.67 o
   3   9   3      414.15      356.78     10.58 o
   4   9   3     1328.89     1230.57     23.34 o
   5   9   3      218.60      213.54      6.87 o
   6   9   3       52.02       45.93      6.37 o
   7   9   3       55.25       70.79      6.85 o
   8   9   3       73.30       89.98      7.41 o
  -9  10   3       36.75       46.70      7.95 o
  -8  10   3        2.60      -12.80     15.71 o
  -7  10   3      151.94      153.49      7.35 o
  -6  10   3        4.87      -14.49     14.49 o
  -5  10   3      524.28      485.30     14.81 o
  -4  10   3      108.75      103.10      6.00 o
  -3  10   3      274.29      245.93      6.86 o
  -2  10   3      211.08      202.86      5.85 o
  -1  10   3      349.43      301.13      9.27 o
   0  10   3     1151.01     1175.81     14.93 o
   1  10   3      163.75      142.16      5.67 o
   2  10   3       95.94      104.54      5.58 o
   3  10   3        5.00       -7.72     13.10 o
   4  10   3        2.47       -2.11      5.69 o
   5  10   3       11.29       12.37      6.14 o
   6  10   3      160.24      175.09      7.40 o
   7  10   3       57.20       52.37      7.23 o
   8  10   3      134.74      143.82      7.95 o
  -8  11   3        5.59      -16.13     16.13 o
  -7  11   3       11.14       15.09      6.75 o
  -6  11   3       33.78       39.61      6.43 o
  -5  11   3       99.69      128.71      6.73 o
  -4  11   3        1.37        2.31      5.66 o
  -3  11   3      136.13      137.69      6.20 o
  -2  11   3      316.15      290.58      9.25 o
  -1  11   3      363.68      383.17     12.81 o
   0  11   3      896.85      877.39     14.60 o
   1  11   3       38.67       32.72      5.61 o
   2  11   3        4.03       -2.09      5.45 o
   3  11   3      305.60      296.16      8.37 o
   4  11   3        5.23       -0.30      6.05 o
   5  11   3       12.27        9.78      6.17 o
   6  11   3        1.23       -2.39     15.53 o
   7  11   3       36.87       37.44      7.33 o
   8  11   3        1.04        0.96      7.88 o
  -8  12   3        6.10       -5.18     17.31 o
  -7  12   3        7.06       16.65      6.89 o
  -6  12   3      147.74      155.07      7.50 o
  -5  12   3      179.50      183.68      7.18 o
  -4  12   3        2.84      -13.26     14.74 o
  -3  12   3      431.90      444.95     13.40 o
  -2  12   3     1368.85     1314.59     25.09 o
  -1  12   3     1041.46      971.86     22.46 o
   0  12   3      965.52      893.55     15.98 o
   1  12   3      518.87      472.76     14.65 o
   2  12   3       12.89       15.76      5.71 o
   3  12   3      542.42      543.88     17.38 o
   4  12   3       24.73       38.16      6.38 o
   5  12   3      123.03      126.56      7.08 o
   6  12   3       10.81       27.11      6.82 o
   7  12   3       30.09       27.38      7.81 o
  -7  13   3        0.21       -2.76     16.53 o
  -6  13   3       15.90       19.64      6.93 o
  -5  13   3       24.95       11.50      6.57 o
  -4  13   3       25.79        6.12     14.83 o
  -3  13   3       59.78       50.44      6.40 o
  -2  13   3      806.48      790.87     22.17 o
  -1  13   3      242.55      249.51      7.47 o
   0  13   3      564.43      552.85     11.67 o
   1  13   3       68.36       52.47      6.43 o
   2  13   3       87.53       79.61      6.63 o
   3  13   3      207.06      198.33      7.41 o
   4  13   3      188.48      198.90      7.51 o
   5  13   3       12.66       14.66      6.64 o
   6  13   3      251.70      256.42      8.62 o
   7  13   3        9.48      -18.10     18.10 o
  -7  14   3       10.82       11.64      8.03 o
  -6  14   3        0.86       -8.14     16.59 o
  -5  14   3       38.60       29.38      6.91 o
  -4  14   3      113.30       99.10      7.13 o
  -3  14   3       68.65       68.79      6.65 o
  -2  14   3       28.87       31.29      6.51 o
  -1  14   3       70.33       62.08      6.58 o
   0  14   3      129.75      124.75      4.89 o
   1  14   3       91.18       98.55      6.67 o
   2  14   3       20.77       18.40      6.38 o
   3  14   3       23.68       29.97      6.43 o
   4  14   3      148.69      125.84      7.38 o
   5  14   3        7.26       -2.22     16.13 o
   6  14   3        1.79       16.56      7.68 o
  -6  15   3       11.51        5.33     17.96 o
  -5  15   3      207.68      209.07      8.44 o
  -4  15   3       32.63       36.04      6.92 o
  -3  15   3       33.56       44.16      6.66 o
  -2  15   3      166.42      154.68      7.47 o
  -1  15   3      121.17      129.05      7.30 o
   0  15   3      127.04      137.09      5.20 o
   1  15   3       19.81       29.70      6.54 o
   2  15   3       61.09       55.02      6.94 o
   3  15   3        0.13       -6.70      6.72 o
   4  15   3       51.72       50.88      7.39 o
   5  15   3        1.86        7.91      7.64 o
  -5  16   3        7.90       12.03      7.97 o
  -4  16   3       16.42       24.58      7.74 o
  -3  16   3      103.80      106.79      7.58 o
  -2  16   3       35.19       21.08      7.19 o
  -1  16   3      202.92      218.93      8.05 o
   0  16   3       18.22       19.83      4.79 o
   1  16   3      158.49      181.80      7.87 o
   2  16   3       20.57        2.64     15.71 o
   3  16   3        5.15       -2.28     16.45 o
   4  16   3      165.13      160.52      8.98 o
  -3  17   3       24.46      -11.52     18.32 o
  -2  17   3        8.95        5.61     16.59 o
  -1  17   3        9.02        4.13     16.68 o
   0  17   3       38.15       37.75      5.15 o
   1  17   3       95.65      120.49      8.21 o
   2  17   3        2.37        2.86     16.69 o
 -10   0   4      399.12      399.23     11.61 o
  -8   0   4      168.59      179.35      6.70 o
  -6   0   4     1833.09     1938.65     24.27 o
  -4   0   4        3.23        4.93      2.87 o
  -2   0   4     9664.42     9905.15     30.64 o
   0   0   4    16719.73    15713.69    140.14 o
   2   0   4     3588.18     3787.85     22.21 o
   4   0   4      774.90     1006.26     16.59 o
   6   0   4        2.29        3.72     12.63 o
   8   0   4        5.15        1.98      6.41 o
  10   0   4        2.42       -5.22     16.73 o
 -11   1   4       35.35       51.87      8.06 o
 -10   1   4        8.54        3.91      4.85 o
  -9   1   4       85.74      105.43      6.65 o
  -8   1   4       28.36       27.61      4.27 o
  -7   1   4      851.73      785.06     31.60 o
  -6   1   4      102.80      111.07      5.73 o
  -5   1   4       20.07       39.84      2.80 o
  -4   1   4      386.85      322.15      6.23 o
  -3   1   4      800.60      845.29      8.62 o
  -2   1   4     2076.72     2170.73     10.90 o
  -1   1   4    46217.70    42828.74    233.45 o
   0   1   4      157.55      139.95      2.96 o
   1   1   4     2092.39     2345.84     11.45 o
   2   1   4      386.87      358.22     25.69 o
   3   1   4       72.96       84.68      2.33 o
   4   1   4      225.20      229.43      9.51 o
   5   1   4      177.56      188.82      4.07 o
   6   1   4      199.94      195.06      4.56 o
   7   1   4      165.30      158.97      4.70 o
   8   1   4       86.11       89.91      4.91 o
   9   1   4       15.00       21.40      5.78 o
  10   1   4       35.75       34.31      8.04 o
 -11   2   4       19.71       37.51      7.95 o
 -10   2   4       61.08       62.69      7.36 o
  -9   2   4        0.73        6.57     14.47 o
  -8   2   4      763.34      806.39     21.87 o
  -7   2   4      383.97      388.61     11.17 o
  -6   2   4      106.76       97.59      5.05 o
  -5   2   4      164.04      169.52      5.18 o
  -4   2   4        0.88        2.66      3.01 o
  -3   2   4     4720.66     4782.74     25.79 o
  -2   2   4    11423.47    11302.43     34.54 o
  -1   2   4      197.20      202.19      5.98 o
   0   2   4     9911.79     9765.42     75.48 o
   1   2   4      153.77      155.67      4.90 o
   2   2   4     1503.65     1602.10     15.93 o
   3   2   4     1391.00     1423.78     16.79 o
   4   2   4     1886.99     1942.69     21.56 o
   5   2   4     1299.78     1191.73     20.94 o
   6   2   4      248.09      211.14      7.07 o
   7   2   4      220.05      221.96      7.37 o
   8   2   4        4.62        4.74      6.51 o
   9   2   4        2.18        4.48      6.84 o
  10   2   4       51.39       51.28      8.36 o
 -11   3   4       45.19       43.22      8.20 o
 -10   3   4        3.42        0.48      6.97 o
  -9   3   4      213.23      231.84      7.66 o
  -8   3   4      241.15      222.98      7.58 o
  -7   3   4      494.56      506.02     14.18 o
  -6   3   4       23.02       30.95      4.84 o
  -5   3   4       51.78       83.57      4.39 o
  -4   3   4     1129.71     1226.90     16.56 o
  -3   3   4      762.99      911.39     13.00 o
  -2   3   4       37.84       43.51      2.94 o
  -1   3   4     4272.28     4548.84     22.49 o
   0   3   4      139.11      178.09      5.18 o
   1   3   4     4067.36     4512.42     24.08 o
   2   3   4      835.19      906.78     13.25 o
   3   3   4       24.99       38.50      3.38 o
   4   3   4        0.05        1.64      3.93 o
   5   3   4      212.28      256.04      8.12 o
   6   3   4      273.06      260.48      7.64 o
   7   3   4       17.56       15.36      6.42 o
   8   3   4      149.79      142.91      7.40 o
   9   3   4        5.06        0.00     16.10 o
  10   3   4        0.20       -4.07      7.87 o
 -10   4   4       57.20       43.34      7.35 o
  -9   4   4       41.32       24.36      6.65 o
  -8   4   4      229.00      205.34      7.32 o
  -7   4   4      197.00      191.24      6.52 o
  -6   4   4      259.39      246.63      7.31 o
  -5   4   4        0.24        3.57      4.10 o
  -4   4   4      421.43      382.12     10.17 o
  -3   4   4       51.16       48.78      3.16 o
  -2   4   4      617.19      631.08     11.33 o
  -1   4   4      145.96      134.14      3.95 o
   0   4   4      511.38      500.70      7.38 o
   1   4   4       71.71       87.82      3.19 o
   2   4   4      651.03      674.53     12.49 o
   3   4   4       23.66       36.51      3.55 o
   4   4   4      106.04      109.22      4.66 o
   5   4   4        2.62        4.14     11.79 o
   6   4   4       10.04       -5.08     14.01 o
   7   4   4       60.18       57.31      6.71 o
   8   4   4        5.31       -7.61     15.22 o
   9   4   4      215.53      228.80      8.36 o
 -10   5   4        2.06      -16.70     16.70 o
  -9   5   4       11.57        6.36      6.70 o
  -8   5   4       59.71       63.40      6.53 o
  -7   5   4       23.81       29.71      5.81 o
  -6   5   4      280.25      279.86      7.91 o
  -5   5   4     1695.10     1652.26     22.45 o
  -4   5   4     1059.08     1102.69     17.34 o
  -3   5   4     4425.51     4484.49     28.71 o
  -2   5   4       86.36       65.97      3.14 o
  -1   5   4       10.92       27.88      2.87 o
   0   5   4        2.51        5.75      2.47 o
   1   5   4     1489.50     1559.59     16.98 o
   2   5   4     1909.78     2102.10     20.28 o
   3   5   4     1737.37     1779.79     20.87 o
   4   5   4      348.35      326.40      9.81 o
   5   5   4       71.89       77.35      5.44 o
   6   5   4        0.27        5.12      5.72 o
   7   5   4      279.21      286.30      7.83 o
   8   5   4       10.72        7.92      6.67 o
   9   5   4        4.67       -7.07      7.07 o
 -10   6   4       19.14       26.07      7.13 o
  -9   6   4        6.13       15.77      6.67 o
  -8   6   4       88.24       99.83      6.88 o
  -7   6   4      170.01      154.94      6.61 o
  -6   6   4        6.65       -6.12     12.42 o
  -5   6   4        7.66        8.96      4.76 o
  -4   6   4      192.92      262.08      7.62 o
  -3   6   4       77.43       53.96      3.64 o
  -2   6   4      174.30      129.77      4.06 o
  -1   6   4      545.89      629.38     12.29 o
   0   6   4        0.18        2.98      2.12 o
   1   6   4        0.25       -7.83      7.83 o
   2   6   4     1873.42     1929.35     20.95 o
   3   6   4      461.57      428.33     12.01 o
   4   6   4       40.90       35.12      4.92 o
   5   6   4      527.45      571.38     15.73 o
   6   6   4       46.58       58.12      6.08 o
   7   6   4        0.18       -6.03     14.57 o
   8   6   4       45.59       45.47      7.05 o
   9   6   4      165.36      185.61      8.41 o
 -10   7   4       36.05       24.09      7.94 o
  -9   7   4       87.92      101.90      7.43 o
  -8   7   4       45.39       27.98      6.66 o
  -7   7   4      227.19      276.18      8.04 o
  -6   7   4      325.50      308.49      9.60 o
  -5   7   4      382.35      368.12     10.25 o
  -4   7   4      306.97      316.23      9.85 o
  -3   7   4     1504.67     1543.17     20.33 o
  -2   7   4      146.43      158.62      4.48 o
  -1   7   4       29.47       34.91      3.49 o
   0   7   4      225.67      241.87      6.63 o
   1   7   4     1514.56     1662.94     20.08 o
   2   7   4      389.01      461.76     12.02 o
   3   7   4      175.82      199.62      5.52 o
   4   7   4      238.91      225.18      7.20 o
   5   7   4      105.91      109.33      6.05 o
   6   7   4      103.82      114.46      6.80 o
   7   7   4       31.84       32.94      6.78 o
   8   7   4       69.73       79.23      7.42 o
   9   7   4       62.58       66.38      8.39 o
 -10   8   4       12.95       21.54      7.96 o
  -9   8   4      103.42      113.80      7.45 o
  -8   8   4        5.11       10.97      6.47 o
  -7   8   4       78.67      101.20      6.70 o
  -6   8   4      326.97      296.76      8.47 o
  -5   8   4        2.41        4.02     12.34 o
  -4   8   4     3114.05     3063.31     30.80 o
  -3   8   4       71.88       56.33      4.68 o
  -2   8   4      505.22      545.08     14.54 o
  -1   8   4      520.81      562.17     14.32 o
   0   8   4      512.51      599.39     14.34 o
   1   8   4      501.53      579.45     15.02 o
   2   8   4      213.02      227.78      6.79 o
   3   8   4       59.74       50.26      5.14 o
   4   8   4      457.85      412.35     13.02 o
   5   8   4      280.95      271.92      7.86 o
   6   8   4       15.84       13.66      6.23 o
   7   8   4      200.25      188.82      7.80 o
   8   8   4       22.05       -7.47      7.47 o
   9   8   4      100.81      102.72      8.78 o
  -9   9   4       29.04       23.08      7.27 o
  -8   9   4        1.26        1.44      6.78 o
  -7   9   4       15.14       20.12      6.26 o
  -6   9   4        0.37       15.00      6.00 o
  -5   9   4       48.94       48.05      5.81 o
  -4   9   4      463.73      428.35     12.84 o
  -3   9   4      529.84      537.42     14.59 o
  -2   9   4      151.35      154.28      5.39 o
  -1   9   4      161.09      149.41      5.11 o
   0   9   4       69.69       59.69      4.27 o
   1   9   4        0.04        2.11      4.61 o
   2   9   4      128.79       97.71      5.34 o
   3   9   4      385.17      389.84     11.85 o
   4   9   4       25.90        2.57     13.29 o
   5   9   4        0.08      -14.52     14.52 o
   6   9   4        1.24       -5.71      6.21 o
   7   9   4        2.37       -5.28     16.02 o
   8   9   4       13.80        2.70     16.98 o
  -9  10   4       20.82       20.90      7.69 o
  -8  10   4        0.10       23.09      6.58 o
  -7  10   4       26.06        6.54     15.56 o
  -6  10   4        1.84        5.21     13.99 o
  -5  10   4      159.41      171.74      6.90 o
  -4  10   4      132.69      131.06      6.13 o
  -3  10   4      149.55      163.92      6.08 o
  -2  10   4      186.93      215.41      6.90 o
  -1  10   4      581.04      695.72     17.86 o
   0  10   4       62.72       83.22      3.82 o
   1  10   4      174.76      188.47      5.92 o
   2  10   4       17.12       12.14      5.33 o
   3  10   4     1136.06     1123.46     22.91 o
   4  10   4       51.71       40.88      6.17 o
   5  10   4      306.01      286.23      9.24 o
   6  10   4        8.20        7.78      6.57 o
   7  10   4       22.40       31.29      6.97 o
   8  10   4        0.52      -14.11     17.62 o
  -8  11   4        0.39       10.59      6.90 o
  -7  11   4       52.20       62.18      7.10 o
  -6  11   4       51.91       44.07      6.63 o
  -5  11   4      500.18      477.44     13.86 o
  -4  11   4     1044.72     1012.17     23.03 o
  -3  11   4      719.86      684.74     20.22 o
  -2  11   4        6.30        5.19      5.46 o
  -1  11   4     1783.89     1748.06     26.32 o
   0  11   4      524.62      534.06     21.12 o
   1  11   4      684.18      672.95     19.95 o
   2  11   4        3.80        3.19     13.31 o
   3  11   4      221.10      241.65      6.95 o
   4  11   4        0.18       -8.64     14.49 o
   5  11   4      194.33      191.21      7.41 o
   6  11   4        1.65      -10.61     15.74 o
   7  11   4       11.95        7.61     16.23 o
  -8  12   4       14.48       22.96      7.70 o
  -7  12   4       35.20       17.73      7.25 o
  -6  12   4        0.02       -8.77     14.91 o
  -5  12   4       41.46       39.78      6.47 o
  -4  12   4      146.07      132.92      6.92 o
  -3  12   4        0.11      -10.49     14.44 o
  -2  12   4     1365.15     1345.48     25.37 o
  -1  12   4      128.03      131.77      6.33 o
   0  12   4      456.61      439.94      9.30 o
   1  12   4        2.85      -13.81     13.81 o
   2  12   4      438.25      423.75     12.30 o
   3  12   4        2.17      -14.30     14.30 o
   4  12   4       64.41       70.50      6.64 o
   5  12   4      111.92      125.97      7.37 o
   6  12   4       26.71       28.59      6.93 o
   7  12   4       17.33       -2.84     17.74 o
  -7  13   4       11.65        4.48      7.16 o
  -6  13   4       17.16      -10.68     16.27 o
  -5  13   4       28.20       15.13      6.61 o
  -4  13   4        0.10       12.12      6.10 o
  -3  13   4        3.61      -14.79     14.79 o
  -2  13   4       12.46       10.79      6.25 o
  -1  13   4       35.05       36.87      6.23 o
   0  13   4        2.39       -5.94     10.42 o
   1  13   4        1.46       -1.67     13.92 o
   2  13   4      338.80      371.95     10.23 o
   3  13   4       17.69        0.00     14.60 o
   4  13   4      164.23      135.77      7.16 o
   5  13   4       11.86       -1.67     16.03 o
   6  13   4        4.02       15.74      7.17 o
  -7  14   4        1.46        3.43     17.84 o
  -6  14   4       55.35       67.23      7.42 o
  -5  14   4        8.70       15.13      6.78 o
  -4  14   4      157.17      143.13      7.46 o
  -3  14   4       12.20       17.35      6.39 o
  -2  14   4      292.10      302.02      9.22 o
  -1  14   4       14.21        6.10     14.28 o
   0  14   4      742.83      761.30     15.15 o
   1  14   4       65.53       71.94      6.61 o
   2  14   4      171.72      176.63      7.53 o
   3  14   4        0.59      -11.49     15.13 o
   4  14   4        2.98      -12.93     15.52 o
   5  14   4        7.70      -17.30     17.30 o
   6  14   4        0.18        4.89      7.83 o
  -6  15   4        1.53        9.82      7.73 o
  -5  15   4       94.83      104.86      7.71 o
  -4  15   4       21.79       -4.32     16.07 o
  -3  15   4       49.65       46.55      6.84 o
  -2  15   4      102.81      109.00      7.25 o
  -1  15   4       49.55       50.64      6.74 o
   0  15   4      207.40      218.09      5.55 o
   1  15   4      103.19      109.88      7.19 o
   2  15   4       42.88       50.32      6.92 o
   3  15   4       69.16       55.02      7.21 o
   4  15   4      262.12      281.82      8.92 o
   5  15   4       34.46       26.04      8.14 o
  -5  16   4        8.26        6.39     17.90 o
  -4  16   4        4.16       11.67      7.50 o
  -3  16   4        0.55      -11.17     16.41 o
  -2  16   4       46.43       44.04      7.18 o
  -1  16   4       15.84       23.30      6.93 o
   0  16   4      172.32      150.61      5.45 o
   1  16   4       14.20       -2.16     17.15 o
   2  16   4       29.77       19.93      7.18 o
   3  16   4       21.20       -2.79     17.56 o
   4  16   4       20.38       28.92      8.11 o
  -3  17   4       34.38       46.40      7.96 o
  -2  17   4       18.82        5.57      7.93 o
  -1  17   4       82.20      116.28      8.17 o
   0  17   4        5.34        6.79      5.38 o
   1  17   4       57.58       61.40      7.97 o
   2  17   4        3.99        1.93     17.34 o
 -11   0   5       87.62      116.81      8.41 o
  -9   0   5      199.18      195.26      7.52 o
  -7   0   5     1432.01     1357.31     24.52 o
  -5   0   5     6194.69     6079.04     36.42 o
  -3   0   5      468.45      359.98      9.68 o
  -1   0   5     1725.16     1679.83     13.88 o
   1   0   5     7836.21     7654.02     30.05 o
   3   0   5     1199.04     1211.09     16.41 o
   5   0   5       42.75       41.11      5.13 o
   7   0   5       17.10       23.57      6.34 o
   9   0   5       29.04       33.25      7.10 o
 -11   1   5       16.74       -4.76     17.50 o
 -10   1   5       10.75       -0.54     11.16 o
  -9   1   5       50.92       50.33      4.63 o
  -8   1   5       58.75       52.23      4.30 o
  -7   1   5      165.90      174.00      4.36 o
  -6   1   5      171.78      201.33      5.06 o
  -5   1   5      181.24      197.83      6.28 o
  -4   1   5      695.89      742.33      9.49 o
  -3   1   5      404.68      419.94      7.15 o
  -2   1   5     2307.66     2177.95     11.84 o
  -1   1   5     4442.82     4577.65     17.60 o
   0   1   5     1386.35     1337.20     10.38 o
   1   1   5      171.62      187.82      3.65 o
   2   1   5     3268.79     3596.43     16.54 o
   3   1   5      148.34      113.76      6.08 o
   4   1   5      211.44      266.43      5.29 o
   5   1   5      153.22      116.18      3.86 o
   6   1   5       88.85       72.93      4.52 o
   7   1   5       29.31       28.53      4.61 o
   8   1   5       29.33       14.68      8.17 o
   9   1   5       10.06        6.29      7.02 o
  10   1   5        4.31       -6.37     17.96 o
 -11   2   5       10.22        7.66     17.07 o
 -10   2   5       56.16       55.94      7.09 o
  -9   2   5      119.05      118.58      7.02 o
  -8   2   5        0.74      -10.49     14.32 o
  -7   2   5      255.23      243.66      7.24 o
  -6   2   5        5.58        7.28      4.73 o
  -5   2   5       72.09       70.09      4.21 o
  -4   2   5      349.23      343.91      9.21 o
  -3   2   5      548.36      454.96     10.74 o
  -2   2   5      304.88      305.38      8.94 o
  -1   2   5     5557.07     5681.85     25.16 o
   0   2   5       97.41       98.45      2.23 o
   1   2   5     1026.66     1095.71     13.44 o
   2   2   5      986.59      995.48     14.05 o
   3   2   5       15.75       14.81      3.37 o
   4   2   5      553.21      517.93     14.58 o
   5   2   5      106.48      102.12      5.42 o
   6   2   5       23.47       22.55      5.71 o
   7   2   5       90.31       69.08      6.68 o
   8   2   5       56.11       49.34      6.86 o
   9   2   5       10.75       18.45      6.95 o
 -11   3   5        1.07      -14.04     17.95 o
 -10   3   5      159.42      178.15      7.97 o
  -9   3   5       37.77       37.51      6.61 o
  -8   3   5      457.20      442.90     13.33 o
  -7   3   5     1154.44     1114.91     23.90 o
  -6   3   5     1335.61     1278.06     21.92 o
  -5   3   5       21.38       13.00      4.31 o
  -4   3   5      879.05      831.73     14.60 o
  -3   3   5     3158.92     3454.92     23.67 o
  -2   3   5       64.98       30.74      2.98 o
  -1   3   5      868.23      956.01     12.56 o
   0   3   5      939.85      914.00     11.44 o
   1   3   5     2064.52     2188.52     18.59 o
   2   3   5        4.49        3.50      7.15 o
   3   3   5      644.43      684.17     14.23 o
   4   3   5      301.35      318.47      9.26 o
   5   3   5      282.01      250.40      7.34 o
   6   3   5        0.33      -13.73     13.73 o
   7   3   5      110.73      114.50      6.84 o
   8   3   5       26.72       25.01      6.72 o
   9   3   5        2.01      -16.39     16.39 o
 -11   4   5        0.39      -17.94     17.94 o
 -10   4   5       11.73       23.67      6.82 o
  -9   4   5       52.08       48.57      6.76 o
  -8   4   5       27.92       33.63      6.35 o
  -7   4   5        5.90      -13.27     13.58 o
  -6   4   5       38.44       45.13      5.01 o
  -5   4   5      111.13      137.39      4.93 o
  -4   4   5      139.30      141.08      4.00 o
  -3   4   5        8.85       -3.51      7.67 o
  -2   4   5      154.66      190.99      5.19 o
  -1   4   5      200.45      212.05      6.19 o
   0   4   5     2198.02     2290.99     13.32 o
   1   4   5      317.08      376.19     10.35 o
   2   4   5      650.20      594.51     12.70 o
   3   4   5      164.49      150.98      4.41 o
   4   4   5      733.11      753.32     17.19 o
   5   4   5        0.01       -2.31     12.51 o
   6   4   5     1124.19     1086.37     23.34 o
   7   4   5       66.24       59.53      6.68 o
   8   4   5       68.98       73.32      7.11 o
   9   4   5      179.36      199.72      8.31 o
 -10   5   5       16.35       -2.65     16.10 o
  -9   5   5        0.09       -2.05      6.65 o
  -8   5   5       93.50       71.92      6.63 o
  -7   5   5        0.31       -6.86     13.19 o
  -6   5   5      132.44      149.09      5.84 o
  -5   5   5       74.57       55.08      4.77 o
  -4   5   5      733.37      710.62     15.45 o
  -3   5   5        1.11        4.46      3.23 o
  -2   5   5        0.89       -0.80      2.93 o
  -1   5   5        0.77       -6.86      6.86 o
   0   5   5      809.28      816.77      9.30 o
   1   5   5      664.84      718.20     13.34 o
   2   5   5      534.70      604.56     13.30 o
   3   5   5     1399.90     1418.20     19.91 o
   4   5   5      703.34      725.85     17.76 o
   5   5   5        8.24        6.42      5.36 o
   6   5   5      806.75      734.76     21.64 o
   7   5   5      111.45       71.94      7.38 o
   8   5   5       42.45       39.25      7.05 o
   9   5   5       43.21       47.70      7.53 o
 -10   6   5       16.81        6.36     17.25 o
  -9   6   5      484.15      461.77     13.97 o
  -8   6   5      401.84      398.99     12.43 o
  -7   6   5      365.95      311.81      8.75 o
  -6   6   5       96.94      114.75      5.79 o
  -5   6   5      254.04      229.50      7.26 o
  -4   6   5      979.97     1013.61     18.01 o
  -3   6   5       97.02       63.86      4.00 o
  -2   6   5       96.09      132.05      4.22 o
  -1   6   5        7.14       17.02      3.19 o
   0   6   5      259.61      293.58     10.51 o
   1   6   5     2117.29     2441.37     22.52 o
   2   6   5      975.65     1034.31     17.23 o
   3   6   5       63.91       60.32      4.68 o
   4   6   5      433.35      446.05     14.17 o
   5   6   5        0.74       13.84      5.46 o
   6   6   5        4.30        4.54      6.25 o
   7   6   5       20.89        1.84     15.92 o
   8   6   5        1.39      -12.94     15.60 o
   9   6   5        0.62       -3.74     17.68 o
 -10   7   5        8.04      -17.34     17.82 o
  -9   7   5       59.37       57.99      7.11 o
  -8   7   5        0.03        2.70      6.35 o
  -7   7   5       83.43       80.10      6.41 o
  -6   7   5        0.04      -10.28     13.08 o
  -5   7   5        0.39       -6.08     12.08 o
  -4   7   5      503.76      544.99     15.98 o
  -3   7   5       38.66       30.02      4.26 o
  -2   7   5       87.45      109.08      4.31 o
  -1   7   5       11.75       22.82      3.66 o
   0   7   5      401.50      492.91      9.38 o
   1   7   5     2058.04     2215.31     23.30 o
   2   7   5      317.26      381.70     10.78 o
   3   7   5     1059.16     1085.96     20.09 o
   4   7   5      228.30      241.67      7.03 o
   5   7   5      978.96      897.71     22.48 o
   6   7   5       34.92       39.44      6.34 o
   7   7   5      596.28      605.93     17.06 o
   8   7   5      297.53      297.11      8.77 o
   9   7   5       10.77       13.49      8.04 o
 -10   8   5      115.44      108.89      8.76 o
  -9   8   5       15.47       13.14      6.84 o
  -8   8   5      194.69      189.11      7.65 o
  -7   8   5       67.24       71.01      6.52 o
  -6   8   5      150.29      158.28      6.43 o
  -5   8   5       77.29       62.75      5.77 o
  -4   8   5      174.74      185.21      6.44 o
  -3   8   5      141.07      119.44      5.14 o
  -2   8   5      254.54      265.40      8.24 o
  -1   8   5      165.41      111.18      4.54 o
   0   8   5       26.37       20.16      2.98 o
   1   8   5      937.07      918.17     18.08 o
   2   8   5      528.66      566.43     16.21 o
   3   8   5       89.96       90.51      5.41 o
   4   8   5       41.48       41.24      5.69 o
   5   8   5       51.50       39.94      6.38 o
   6   8   5       58.30       57.74      6.64 o
   7   8   5       11.87       -7.60     15.89 o
   8   8   5      108.93      102.72      7.90 o
  -9   9   5        0.05       -1.79     16.34 o
  -8   9   5      281.68      278.59      8.94 o
  -7   9   5        2.91      -15.03     15.03 o
  -6   9   5      172.60      119.63      6.85 o
  -5   9   5       33.56       37.90      5.77 o
  -4   9   5      264.63      246.81      7.92 o
  -3   9   5      645.57      684.95     18.43 o
  -2   9   5      663.46      629.72     17.12 o
  -1   9   5      714.95      692.86     16.92 o
   0   9   5        5.62       -2.50     10.88 o
   1   9   5      979.00      959.15     19.29 o
   2   9   5      284.15      256.77      7.11 o
   3   9   5       13.90       21.27      5.41 o
   4   9   5       28.11       13.25      5.68 o
   5   9   5      239.55      239.22      7.40 o
   6   9   5       43.04       46.62      6.70 o
   7   9   5        0.03        0.24      6.84 o
   8   9   5       12.46       16.38      7.62 o
  -9  10   5       41.05       41.49      8.05 o
  -8  10   5       39.19       29.82      7.15 o
  -7  10   5       88.91      106.89      7.11 o
  -6  10   5       61.21       51.38      6.33 o
  -5  10   5        7.44       18.80      6.15 o
  -4  10   5      687.24      731.40     20.36 o
  -3  10   5        1.88      -13.24     13.24 o
  -2  10   5      234.86      262.11      7.55 o
  -1  10   5       10.54        5.28     12.82 o
   0  10   5      549.15      661.14     12.71 o
   1  10   5      128.82      111.33      5.74 o
   2  10   5      569.71      588.94     16.57 o
   3  10   5        2.03       -6.20     13.75 o
   4  10   5       69.14       65.81      6.35 o
   5  10   5       34.00       31.21      6.43 o
   6  10   5       17.44       18.21      6.65 o
   7  10   5       15.68       21.88      7.00 o
   8  10   5       98.35       91.00      8.57 o
  -8  11   5        8.22        4.46     16.12 o
  -7  11   5       31.87       -5.75     16.19 o
  -6  11   5       15.31       24.54      6.40 o
  -5  11   5      403.82      401.07     12.31 o
  -4  11   5       20.30       -0.63     14.29 o
  -3  11   5      341.66      370.72     10.23 o
  -2  11   5      575.25      512.02     14.42 o
  -1  11   5       38.38       31.13      5.55 o
   0  11   5        5.16       -8.64      9.41 o
   1  11   5      126.85      124.07      6.06 o
   2  11   5      517.56      521.72     16.36 o
   3  11   5       12.11       16.51      6.09 o
   4  11   5       82.72       89.68      6.56 o
   5  11   5        0.72        5.68     14.46 o
   6  11   5       39.34       32.00      6.97 o
   7  11   5       11.90       23.65      7.23 o
  -8  12   5        0.68       12.26      7.54 o
  -7  12   5      617.57      606.80     18.50 o
  -6  12   5      101.19       81.92      7.31 o
  -5  12   5       55.22       44.49      6.56 o
  -4  12   5      421.37      419.39     12.46 o
  -3  12   5      513.52      521.79     15.35 o
  -2  12   5        8.72       21.15      6.33 o
  -1  12   5      127.79      131.71      6.39 o
   0  12   5      211.77      243.96      6.32 o
   1  12   5      281.05      276.69      8.23 o
   2  12   5       38.03       47.12      6.40 o
   3  12   5      111.70       80.53      6.70 o
   4  12   5       13.68       26.33      6.34 o
   5  12   5        0.78      -15.78     15.78 o
   6  12   5      280.73      297.02      8.85 o
   7  12   5       11.68       10.79      8.08 o
  -7  13   5        4.84      -16.51     16.51 o
  -6  13   5      244.10      256.71      8.51 o
  -5  13   5        8.56       16.52      6.37 o
  -4  13   5      355.74      346.32     10.94 o
  -3  13   5      256.51      248.65      7.59 o
  -2  13   5      288.94      265.27      7.81 o
  -1  13   5       12.85       27.74      6.21 o
   0  13   5      294.44      289.72      6.34 o
   1  13   5      123.69      142.97      6.82 o
   2  13   5       29.15       33.52      6.19 o
   3  13   5       28.37       27.67      6.49 o
   4  13   5       11.21       19.90      6.50 o
   5  13   5      102.26      106.54      7.63 o
   6  13   5       15.96       23.25      7.59 o
  -7  14   5       83.98       96.90      8.61 o
  -6  14   5        4.54       10.19      7.02 o
  -5  14   5      250.19      282.47      8.61 o
  -4  14   5       55.62       59.52      6.77 o
  -3  14   5      265.54      265.92      8.35 o
  -2  14   5       61.37       60.91      6.85 o
  -1  14   5        5.96       10.70      6.27 o
   0  14   5        8.91       13.82      7.47 o
   1  14   5        0.43       -5.18      6.33 o
   2  14   5        4.84        6.19     15.12 o
   3  14   5       39.29       20.70      7.00 o
   4  14   5       26.82        4.77     16.53 o
   5  14   5        1.80       -2.79     17.19 o
  -6  15   5      211.18      208.62      9.41 o
  -5  15   5       90.21       84.58      7.72 o
  -4  15   5       57.99       58.18      7.30 o
  -3  15   5        8.29        4.16     14.72 o
  -2  15   5       42.85       52.17      7.01 o
  -1  15   5        6.81       20.09      6.56 o
   0  15   5       25.33       26.76      4.72 o
   1  15   5       14.93       19.76      6.72 o
   2  15   5        6.17       -5.03     15.10 o
   3  15   5       72.53       97.59      7.39 o
   4  15   5        2.30        7.93     17.09 o
  -4  16   5       27.48      -10.85     17.41 o
  -3  16   5      125.83      126.91      7.96 o
  -2  16   5      106.94      118.13      7.56 o
  -1  16   5      144.85      153.19      7.76 o
   0  16   5       25.12       26.00      4.95 o
   1  16   5       10.13       -2.64     16.08 o
   2  16   5       23.32       29.56      7.22 o
   3  16   5       58.92       52.93      8.01 o
  -3  17   5        0.48        3.42     17.60 o
  -2  17   5       30.02       36.58      7.91 o
  -1  17   5        1.65       18.62      7.51 o
   0  17   5      146.45      174.16      6.27 o
   1  17   5        6.45        9.63      7.78 o
 -10   0   6       51.51       44.75      7.23 o
  -8   0   6       62.70       74.21      6.63 o
  -6   0   6      153.84      191.71      5.56 o
  -4   0   6     1644.56     1779.71     19.17 o
  -2   0   6       26.66       18.89      2.90 o
   0   0   6     1269.85     1332.59     14.47 o
   2   0   6      936.28      865.26     13.80 o
   4   0   6      425.61      409.68     12.24 o
   6   0   6      491.86      510.36     16.39 o
   8   0   6      866.99      817.06     21.98 o
 -11   1   6        0.38       13.73      7.75 o
 -10   1   6        8.51        2.70      9.10 o
  -9   1   6       45.49       43.36      8.42 o
  -8   1   6       86.90       87.97      8.13 o
  -7   1   6       66.71       56.28      4.11 o
  -6   1   6       22.65       24.86      4.28 o
  -5   1   6      277.92      255.17      8.07 o
  -4   1   6     4448.51     4467.48     22.74 o
  -3   1   6     1634.61     1764.28     12.25 o
  -2   1   6      875.11      777.79      8.45 o
  -1   1   6     4826.45     4861.42     17.43 o
   0   1   6      173.53      150.38      2.23 o
   1   1   6      539.23      592.10      9.68 o
   2   1   6       74.91       67.60      3.58 o
   3   1   6     1032.71     1227.30     49.09 o
   4   1   6      208.59      205.76      8.81 o
   5   1   6       10.78       -8.60      9.08 o
   6   1   6      114.14      116.01      4.49 o
   7   1   6      241.27      224.73      5.35 o
   8   1   6       35.63       41.66      7.22 o
   9   1   6        8.27      -16.76     16.76 o
 -11   2   6        7.67       19.48      7.79 o
 -10   2   6       15.60       11.63      6.96 o
  -9   2   6       15.28       20.16      6.44 o
  -8   2   6       60.77       53.85      6.55 o
  -7   2   6      279.18      252.16      8.40 o
  -6   2   6        3.96       -2.82     11.52 o
  -5   2   6       52.12       72.24      4.37 o
  -4   2   6       14.92        1.34      7.93 o
  -3   2   6      483.37      520.74     11.69 o
  -2   2   6     4626.08     4615.42     25.39 o
  -1   2   6       10.45       27.84      2.97 o
   0   2   6      142.04      155.40      3.32 o
   1   2   6       31.31       17.66      2.94 o
   2   2   6       23.50       35.50      3.19 o
   3   2   6        9.68        9.01      3.76 o
   4   2   6       17.46       30.41      4.58 o
   5   2   6        4.89       -1.54     12.78 o
   6   2   6       28.48       30.61      5.89 o
   7   2   6       68.01       54.47      6.74 o
   8   2   6      135.88      122.53      7.51 o
   9   2   6      149.39      163.84      7.97 o
 -11   3   6       25.04       19.79      8.12 o
 -10   3   6       15.66       33.80      6.92 o
  -9   3   6       28.77       31.54      6.63 o
  -8   3   6       15.24       22.39      6.24 o
  -7   3   6      359.04      363.40     11.03 o
  -6   3   6      537.28      527.13     14.67 o
  -5   3   6      368.38      371.59     11.71 o
  -4   3   6      365.23      337.95     10.00 o
  -3   3   6     2557.42     2638.04     21.77 o
  -2   3   6      696.22      711.23     12.07 o
  -1   3   6        2.99        1.38      2.83 o
   0   3   6     1850.05     1863.62     12.27 o
   1   3   6      235.77      225.94      6.54 o
   2   3   6      762.67      834.31     14.25 o
   3   3   6      150.23      113.97      4.44 o
   4   3   6       67.29       75.14      4.97 o
   5   3   6      322.58      320.28      9.25 o
   6   3   6      205.92      231.85      7.75 o
   7   3   6      331.93      313.16      8.67 o
   8   3   6       16.60       -2.01     15.74 o
   9   3   6       18.27        7.31      7.34 o
 -10   4   6        0.17        8.71      6.89 o
  -9   4   6       17.02        0.38     15.07 o
  -8   4   6       68.48       58.17      6.60 o
  -7   4   6       81.20       68.77      5.95 o
  -6   4   6        0.00       -7.51     12.36 o
  -5   4   6      275.96      272.77      7.60 o
  -4   4   6      192.40      207.69      6.10 o
  -3   4   6     1961.48     1910.14     20.02 o
  -2   4   6        1.44       -1.61      7.11 o
  -1   4   6       20.90       28.46      2.98 o
   0   4   6      155.80      179.80      6.26 o
   1   4   6      757.60      838.97     13.96 o
   2   4   6      887.85     1028.27     16.41 o
   3   4   6      189.11      187.64      5.56 o
   4   4   6     1843.39     2016.76     25.44 o
   5   4   6      531.74      515.17     15.67 o
   6   4   6      755.95      738.36     21.67 o
   7   4   6      179.14      192.34      7.48 o
   8   4   6      162.99      149.22      8.01 o
   9   4   6       16.65        6.92      7.94 o
 -10   5   6        1.69       11.90      6.98 o
  -9   5   6      244.22      253.13      8.15 o
  -8   5   6      206.25      184.91      7.30 o
  -7   5   6       64.83       64.62      6.01 o
  -6   5   6      258.41      232.79      7.08 o
  -5   5   6       66.96       66.59      5.03 o
  -4   5   6     1251.70     1259.27     19.30 o
  -3   5   6      142.63      157.33      4.73 o
  -2   5   6      379.20      424.41     11.39 o
  -1   5   6     1256.44     1460.44     17.25 o
   0   5   6        0.62        2.93      5.43 o
   1   5   6      152.49      159.10      4.83 o
   2   5   6      385.59      431.61     12.82 o
   3   5   6       68.37       85.77      4.76 o
   4   5   6       67.71       71.62      5.26 o
   5   5   6      804.46      840.93     21.23 o
   6   5   6       41.84       37.46      6.40 o
   7   5   6       41.82       39.70      6.98 o
   8   5   6       23.54       18.61      7.13 o
   9   5   6       87.45       80.63      8.56 o
 -10   6   6       66.13        8.66     17.91 o
  -9   6   6       67.18       76.62      7.23 o
  -8   6   6      260.18      246.49      7.64 o
  -7   6   6       64.79       65.65      6.54 o
  -6   6   6      713.84      704.62     19.76 o
  -5   6   6       10.11       16.33      4.87 o
  -4   6   6      153.46      140.51      5.00 o
  -3   6   6       46.80       35.30      4.02 o
  -2   6   6      673.46      621.26     14.21 o
  -1   6   6      143.19      204.53      6.13 o
   0   6   6      425.38      418.38     10.73 o
   1   6   6      125.84      145.77      4.44 o
   2   6   6      403.68      366.60     11.60 o
   3   6   6      356.65      345.23     10.20 o
   4   6   6     1256.02     1165.34     22.30 o
   5   6   6      342.56      341.26     11.19 o
   6   6   6      959.93      938.22     23.49 o
   7   6   6      374.05      417.46     12.34 o
   8   6   6        0.31        0.00     16.07 o
   9   6   6       36.32       71.70      8.32 o
 -10   7   6        0.00       -7.76      7.76 o
  -9   7   6       22.71       19.47      7.06 o
  -8   7   6      138.74      145.17      7.07 o
  -7   7   6        9.42        6.95     14.51 o
  -6   7   6       63.55       54.40      5.92 o
  -5   7   6      166.30      181.05      6.16 o
  -4   7   6      308.86      299.13      8.60 o
  -3   7   6      618.96      602.06     15.67 o
  -2   7   6       96.29       87.00      4.40 o
  -1   7   6      612.68      614.73     14.55 o
   0   7   6      327.74      359.43      7.90 o
   1   7   6      543.12      504.32     14.56 o
   2   7   6     1312.00     1312.92     21.21 o
   3   7   6       62.45       84.69      5.49 o
   4   7   6       39.87       37.53      5.57 o
   5   7   6      353.67      337.75      9.31 o
   6   7   6      176.71      162.58      7.32 o
   7   7   6       53.79       43.69      7.09 o
   8   7   6      141.38      139.05      8.20 o
 -10   8   6       30.36       34.77      7.93 o
  -9   8   6        8.76        7.86      7.03 o
  -8   8   6      189.52      190.08      7.62 o
  -7   8   6       80.13       82.52      6.63 o
  -6   8   6      273.56      270.98      7.77 o
  -5   8   6      292.77      281.62      7.74 o
  -4   8   6      250.39      268.33      8.60 o
  -3   8   6       30.58       34.79      4.84 o
  -2   8   6       60.09       76.28      4.74 o
  -1   8   6        1.14       -4.92     10.51 o
   0   8   6       85.54       85.09      3.38 o
   1   8   6        0.02       -8.99     10.82 o
   2   8   6       62.41       70.65      5.24 o
   3   8   6      204.26      200.22      6.20 o
   4   8   6      207.92      232.52      6.69 o
   5   8   6      204.73      196.51      7.28 o
   6   8   6      628.97      653.38     19.13 o
   7   8   6       25.79       21.14      7.06 o
   8   8   6       57.03       56.28      7.73 o
  -9   9   6       35.00       27.06      7.35 o
  -8   9   6       18.72       18.94      6.85 o
  -7   9   6       23.56       23.63      6.48 o
  -6   9   6       39.64       35.03      6.25 o
  -5   9   6       66.70       62.63      6.01 o
  -4   9   6        3.99       -0.81     13.24 o
  -3   9   6      212.62      208.37      6.06 o
  -2   9   6        0.96      -11.99     11.99 o
  -1   9   6     1434.79     1350.95     22.17 o
   0   9   6      226.61      213.78      4.56 o
   1   9   6      423.50      383.84     11.30 o
   2   9   6       66.03       74.94      5.61 o
   3   9   6      961.16      950.71     21.92 o
   4   9   6      286.29      296.19      8.24 o
   5   9   6      727.04      666.63     18.70 o
   6   9   6      171.79      187.67      7.69 o
   7   9   6       57.36       67.26      7.21 o
   8   9   6      154.85      161.87      9.05 o
  -9  10   6        1.02        3.78     17.39 o
  -8  10   6       41.45       55.68      7.06 o
  -7  10   6       52.11       50.82      6.92 o
  -6  10   6       16.32       -2.13     14.19 o
  -5  10   6      111.27      122.08      6.80 o
  -4  10   6       88.71       87.14      6.04 o
  -3  10   6      507.18      453.65     13.66 o
  -2  10   6      140.59      143.39      5.90 o
  -1  10   6      801.39      770.85     19.70 o
   0  10   6       72.99       73.19      7.45 o
   1  10   6        3.24      -10.02     12.84 o
   2  10   6       80.89       71.60      5.94 o
   3  10   6       25.85       24.69      5.88 o
   4  10   6       12.98       16.36      6.17 o
   5  10   6        6.43        5.39      6.37 o
   6  10   6       56.10       62.64      7.16 o
   7  10   6       85.12       86.38      7.70 o
  -8  11   6        5.91        4.94     16.16 o
  -7  11   6       19.49       -4.56     15.91 o
  -6  11   6      209.49      191.79      7.66 o
  -5  11   6      345.40      348.25     11.31 o
  -4  11   6        0.89       10.18      5.98 o
  -3  11   6      190.32      166.92      6.54 o
  -2  11   6      764.45      719.65     20.63 o
  -1  11   6      570.49      556.10     16.06 o
   0  11   6      399.06      383.54      8.32 o
   1  11   6       79.89       79.65      6.01 o
   2  11   6      129.26      131.62      6.73 o
   3  11   6       24.92       23.35      6.27 o
   4  11   6       48.41       41.84      6.49 o
   5  11   6       18.83       31.26      6.61 o
   6  11   6       21.59       -3.01     16.97 o
   7  11   6       47.57       43.19      8.22 o
  -8  12   6       10.99       -1.42     17.65 o
  -7  12   6       39.81       51.74      7.25 o
  -6  12   6        2.73       -0.08      6.72 o
  -5  12   6       29.95       19.23      6.31 o
  -4  12   6       30.62       34.45      6.40 o
  -3  12   6        0.39      -14.11     14.11 o
  -2  12   6      123.04      103.18      6.72 o
  -1  12   6        1.39        5.66     13.95 o
   0  12   6      395.52      386.29      8.26 o
   1  12   6      101.18      125.87      6.80 o
   2  12   6       39.71       27.47      6.34 o
   3  12   6      311.04      297.63      9.01 o
   4  12   6      247.37      225.57      7.65 o
   5  12   6       47.76       65.87      7.09 o
   6  12   6       26.37       19.08      7.24 o
  -7  13   6       19.89       21.97      7.73 o
  -6  13   6       16.90       11.56      7.04 o
  -5  13   6       13.74       -9.13     15.69 o
  -4  13   6       34.73       38.06      6.67 o
  -3  13   6        2.93       13.57      6.19 o
  -2  13   6      918.61      912.44     23.78 o
  -1  13   6       58.97       49.67      6.55 o
   0  13   6      222.63      225.81      5.35 o
   1  13   6      117.72      120.06      6.85 o
   2  13   6       11.89       16.31      6.21 o
   3  13   6       25.12       28.44      6.54 o
   4  13   6       48.15       54.69      6.97 o
   5  13   6      144.11      151.20      8.06 o
   6  13   6        0.20        2.42     17.70 o
  -6  14   6       13.02       -1.38     16.36 o
  -5  14   6        9.81        7.89      6.93 o
  -4  14   6        1.21       12.75      6.46 o
  -3  14   6      304.48      301.87      8.56 o
  -2  14   6       64.83       60.64      6.80 o
  -1  14   6      228.15      224.84      7.69 o
   0  14   6       79.91       81.91      4.85 o
   1  14   6        0.16      -15.01     15.01 o
   2  14   6        6.44       19.38      6.41 o
   3  14   6       80.10       69.08      7.12 o
   4  14   6        4.07        3.57     16.48 o
   5  14   6        0.14       11.37      7.70 o
  -5  15   6       24.78       30.87      7.82 o
  -4  15   6        4.38      -16.19     16.19 o
  -3  15   6        1.50       13.01      6.80 o
  -2  15   6       21.32       37.09      6.75 o
  -1  15   6       17.83       15.54      6.70 o
   0  15   6       11.46        0.31     12.49 o
   1  15   6       38.72       39.31      7.04 o
   2  15   6       13.00       -4.32     16.46 o
   3  15   6      140.36      134.79      7.92 o
   4  15   6       88.02       87.16      8.41 o
  -4  16   6        8.48       13.38      7.85 o
  -3  16   6        4.29       -3.22     16.14 o
  -2  16   6       80.54      106.62      7.35 o
  -1  16   6        4.13        2.15      7.04 o
   0  16   6       76.88       71.09      5.25 o
   1  16   6       96.74       98.94      7.57 o
   2  16   6      162.59      162.58      8.56 o
   3  16   6        5.54       -7.77     17.57 o
  -2  17   6        2.26      -17.86     17.86 o
  -1  17   6       10.05        7.18     17.08 o
   0  17   6        8.29        6.66      7.12 o
   1  17   6       41.51       41.93      8.19 o
 -11   0   7       44.11       60.05      8.18 o
  -9   0   7      265.60      277.26      7.98 o
  -7   0   7       39.73       53.21      5.63 o
  -5   0   7       35.95       38.74      4.25 o
  -3   0   7      101.93       71.17      3.25 o
  -1   0   7     4217.48     4404.65     25.28 o
   1   0   7     1726.46     1769.67     17.91 o
   3   0   7      907.77     1028.93     17.23 o
   5   0   7     1085.08     1046.79     21.92 o
   7   0   7       51.68       54.85      6.78 o
   9   0   7        1.82       -3.24     17.30 o
 -11   1   7       58.50       60.76      8.21 o
 -10   1   7      445.93      436.55     10.20 o
  -9   1   7        2.39       -0.55      5.82 o
  -8   1   7        2.74        2.36      5.68 o
  -7   1   7      456.10      428.20      8.80 o
  -6   1   7      377.08      384.42      8.63 o
  -5   1   7       31.94       26.17      5.07 o
  -4   1   7       12.29       28.64      2.46 o
  -3   1   7     1147.73     1046.60     12.21 o
  -2   1   7      235.02      220.41      4.87 o
  -1   1   7      227.75      216.32      5.09 o
   0   1   7      557.54      532.74      5.58 o
   1   1   7       46.24       44.19      2.25 o
   2   1   7        4.80        5.69      5.87 o
   3   1   7      588.49      638.52     15.23 o
   4   1   7      161.59      175.00      4.00 o
   5   1   7      432.34      439.20      9.36 o
   6   1   7        0.13        7.03      4.18 o
   7   1   7      102.95      118.68      5.06 o
   8   1   7       51.28       48.24      5.66 o
   9   1   7        0.02       -4.64     17.70 o
 -11   2   7      423.18      437.78     12.13 o
 -10   2   7       25.77       -0.85     16.32 o
  -9   2   7      280.90      304.51      7.99 o
  -8   2   7       44.06       43.01      6.39 o
  -7   2   7      731.99      709.46     20.95 o
  -6   2   7      519.34      494.34     14.18 o
  -5   2   7     1349.60     1351.94     20.73 o
  -4   2   7        6.21        1.32      3.60 o
  -3   2   7      600.80      571.47     12.33 o
  -2   2   7       17.19        3.47      2.85 o
  -1   2   7     1933.40     2038.57     18.56 o
   0   2   7      137.13      134.07      5.01 o
   1   2   7      589.76      606.24     12.47 o
   2   2   7     3017.28     3186.74     25.88 o
   3   2   7        9.43       18.44      4.15 o
   4   2   7      131.36      123.42      5.47 o
   5   2   7      160.78      144.41      6.23 o
   6   2   7      426.58      404.63     11.55 o
   7   2   7       53.07       43.88      6.72 o
   8   2   7       15.38       23.90      6.94 o
   9   2   7        3.75       11.63      7.76 o
 -11   3   7       23.43       20.09      8.25 o
 -10   3   7       38.67       51.13      7.02 o
  -9   3   7      133.01      134.07      7.18 o
  -8   3   7       27.95       35.33      6.28 o
  -7   3   7      111.84      120.08      6.25 o
  -6   3   7       11.75       -5.01      5.01 o
  -5   3   7      533.69      415.62     12.74 o
  -4   3   7       31.30       48.21      3.91 o
  -3   3   7       26.97       34.29      3.34 o
  -2   3   7        5.36       -1.27      2.94 o
  -1   3   7      970.07     1001.06     14.30 o
   0   3   7       13.13       16.68      2.14 o
   1   3   7       38.04       24.32      3.30 o
   2   3   7       29.26       41.09      3.92 o
   3   3   7       13.92        3.91     10.82 o
   4   3   7      196.90      186.34      5.74 o
   5   3   7        7.04        5.62      5.69 o
   6   3   7      142.69      145.58      7.09 o
   7   3   7       52.27       64.24      6.83 o
   8   3   7       15.38       25.80      6.96 o
   9   3   7      358.29      371.69     10.56 o
 -10   4   7        8.88       23.06      6.92 o
  -9   4   7      443.62      424.92     12.69 o
  -8   4   7        6.66       -8.17     14.70 o
  -7   4   7       40.95       32.55      5.82 o
  -6   4   7      253.65      237.97      7.75 o
  -5   4   7       18.72       24.75      4.57 o
  -4   4   7      246.07      235.27      6.82 o
  -3   4   7       15.21       24.71      3.44 o
  -2   4   7      104.28      116.12      3.60 o
  -1   4   7       13.09        2.35      7.73 o
   0   4   7      455.83      406.77      7.96 o
   1   4   7      205.36      256.35      7.64 o
   2   4   7       89.44      103.95      4.40 o
   3   4   7      169.15      203.09      5.80 o
   4   4   7      743.47      690.29     18.70 o
   5   4   7       62.05       75.99      6.05 o
   6   4   7       57.50       60.46      6.68 o
   7   4   7       64.62       64.14      7.09 o
   8   4   7       60.96       68.05      7.56 o
   9   4   7        0.01       -3.83     17.49 o
 -10   5   7      321.66      345.04      9.94 o
  -9   5   7       38.99       51.23      6.88 o
  -8   5   7     1193.64     1157.53     26.80 o
  -7   5   7      212.21      227.28      7.05 o
  -6   5   7      491.10      477.41     15.42 o
  -5   5   7       10.96        2.37     11.48 o
  -4   5   7     1863.20     1673.12     22.37 o
  -3   5   7       10.18        5.45      3.77 o
  -2   5   7      983.40      964.20     16.19 o
  -1   5   7       77.20       73.56      3.65 o
   0   5   7     1873.37     1902.44     66.90 o
   1   5   7       65.60       63.73      4.14 o
   2   5   7     1366.34     1399.24     19.90 o
   3   5   7      232.57      245.44      7.57 o
   4   5   7       84.66       80.64      5.68 o
   5   5   7      354.79      328.32     10.00 o
   6   5   7        0.84       -9.75     14.53 o
   7   5   7       65.90       71.49      7.08 o
   8   5   7       12.75        7.79     16.17 o
   9   5   7        2.08       -1.47     18.36 o
 -10   6   7        0.09       11.71      7.11 o
  -9   6   7      303.15      319.91      9.32 o
  -8   6   7      251.28      245.23      7.78 o
  -7   6   7      234.61      223.96      7.32 o
  -6   6   7       29.34       20.23      5.61 o
  -5   6   7      139.11      122.70      5.69 o
  -4   6   7       43.64       36.23      4.73 o
  -3   6   7       21.00       22.22      4.15 o
  -2   6   7      162.34      127.89      4.47 o
  -1   6   7      786.89      848.76     15.66 o
   0   6   7      185.11      154.06      8.29 o
   1   6   7      310.05      299.84      9.13 o
   2   6   7        7.29       22.53      4.69 o
   3   6   7      260.76      262.76      7.84 o
   4   6   7      321.80      326.09     10.67 o
   5   6   7       45.89       27.26      6.13 o
   6   6   7       18.09       15.11      6.59 o
   7   6   7       55.14       63.46      7.16 o
   8   6   7       57.36       65.29      7.68 o
 -10   7   7        1.68       12.32      7.66 o
  -9   7   7       64.50       63.94      7.19 o
  -8   7   7      210.61      181.56      7.55 o
  -7   7   7        9.73        7.58      6.08 o
  -6   7   7       51.32       46.14      5.89 o
  -5   7   7     1605.27     1568.15     25.00 o
  -4   7   7       73.66       64.41      5.24 o
  -3   7   7       26.17       31.68      4.67 o
  -2   7   7      450.52      448.62     12.53 o
  -1   7   7     1189.32     1213.83     19.24 o
   0   7   7      619.99      635.01     11.13 o
   1   7   7     2783.99     2872.50     28.27 o
   2   7   7      750.60      752.67     18.20 o
   3   7   7       70.96       55.90      5.57 o
   4   7   7       12.36       18.29      5.65 o
   5   7   7       18.20        8.27      6.33 o
   6   7   7       10.93        1.82     15.27 o
   7   7   7       17.28       27.15      7.00 o
   8   7   7       41.36       44.40      7.51 o
 -10   8   7        6.68       19.52      7.81 o
  -9   8   7      552.99      601.81     18.88 o
  -8   8   7       33.09       32.13      6.86 o
  -7   8   7      661.59      743.43     19.62 o
  -6   8   7      131.49      133.09      6.84 o
  -5   8   7      725.88      725.37     20.25 o
  -4   8   7      210.15      171.28      5.90 o
  -3   8   7      810.91      776.48     18.72 o
  -2   8   7      237.82      235.33      7.43 o
  -1   8   7       15.88       24.43      4.79 o
   0   8   7        8.31       11.34      4.39 o
   1   8   7     1233.74     1237.97     21.53 o
   2   8   7      304.55      298.87      8.94 o
   3   8   7      560.25      470.60     14.14 o
   4   8   7       18.91        5.17     14.26 o
   5   8   7        0.64       -0.34     14.21 o
   6   8   7        0.72        1.57      6.61 o
   7   8   7        7.70        0.85     15.56 o
   8   8   7        0.00       10.17      7.88 o
  -9   9   7       30.75       30.64      7.37 o
  -8   9   7       68.30       62.04      7.13 o
  -7   9   7       93.56       93.99      7.00 o
  -6   9   7       94.87       86.26      6.42 o
  -5   9   7       57.78       44.59      5.97 o
  -4   9   7      361.48      333.13     10.22 o
  -3   9   7       21.53       31.45      5.36 o
  -2   9   7       52.72       61.17      5.40 o
  -1   9   7       10.91       11.67      5.15 o
   0   9   7      335.70      405.26     12.63 o
   1   9   7      214.32      208.21      6.84 o
   2   9   7       38.39       37.73      5.71 o
   3   9   7      560.15      540.69     16.55 o
   4   9   7        0.01      -14.35     14.35 o
   5   9   7      292.76      281.20      8.60 o
   6   9   7        9.27       13.88      6.85 o
   7   9   7       23.56        3.57     16.79 o
  -9  10   7        2.46      -14.28     17.37 o
  -8  10   7       12.49       13.48      6.89 o
  -7  10   7      165.95      137.61      7.49 o
  -6  10   7       51.77       44.47      6.54 o
  -5  10   7      250.93      260.21      8.64 o
  -4  10   7      159.16      150.89      6.40 o
  -3  10   7       65.59       67.76      5.96 o
  -2  10   7      317.40      323.12      9.53 o
  -1  10   7       11.54        2.98      5.48 o
   0  10   7     1890.41     1997.33     19.89 o
   1  10   7      115.20      127.56      6.06 o
   2  10   7      468.70      517.70     16.24 o
   3  10   7       20.25       22.23      6.17 o
   4  10   7       28.54       27.90      6.36 o
   5  10   7        9.33        9.85      6.38 o
   6  10   7       80.39      101.00      7.44 o
   7  10   7       11.71       15.51      7.75 o
  -8  11   7      111.66      119.92      8.05 o
  -7  11   7        0.24       -4.62     15.98 o
  -6  11   7      167.36      165.74      7.56 o
  -5  11   7       80.28       65.04      6.51 o
  -4  11   7      571.27      536.56     15.68 o
  -3  11   7      239.01      243.82      7.33 o
  -2  11   7       68.74       59.29      6.06 o
  -1  11   7      181.38      201.43      6.58 o
   0  11   7       37.02       31.82      4.44 o
   1  11   7       35.86       55.72      5.89 o
   2  11   7      249.08      256.92      7.67 o
   3  11   7       32.64       31.43      6.25 o
   4  11   7        0.26        1.32      6.21 o
   5  11   7        8.09        9.47      6.68 o
   6  11   7       25.35       30.12      7.24 o
   7  11   7       53.18       64.54      8.40 o
  -8  12   7       16.08        2.39     17.63 o
  -7  12   7        0.18        4.15      7.01 o
  -6  12   7      584.87      550.12     16.05 o
  -5  12   7        1.10        7.14     14.65 o
  -4  12   7      310.66      313.74      8.77 o
  -3  12   7        6.61      -14.56     14.56 o
  -2  12   7       46.29       38.52      6.39 o
  -1  12   7      119.93      116.87      6.73 o
   0  12   7       87.16       98.27      5.96 o
   1  12   7       41.70       51.09      6.38 o
   2  12   7      261.78      252.19      7.85 o
   3  12   7       74.34       74.13      6.74 o
   4  12   7       15.13        6.73     15.47 o
   5  12   7       62.92       52.05      7.38 o
   6  12   7       18.77      -12.74     18.07 o
  -7  13   7       14.11        3.67      7.77 o
  -6  13   7       83.31       68.90      7.41 o
  -5  13   7        0.28        5.66     14.89 o
  -4  13   7       43.12       45.88      6.62 o
  -3  13   7      197.70      193.59      7.51 o
  -2  13   7        0.12        5.02     14.66 o
  -1  13   7      453.87      515.31     15.68 o
   0  13   7       35.24       -4.96     10.79 o
   1  13   7        9.11       12.50      6.34 o
   2  13   7        7.75       -3.04     15.04 o
   3  13   7        2.51        0.40     15.06 o
   4  13   7       62.10       76.09      7.26 o
   5  13   7       24.59       33.28      7.36 o
  -6  14   7       33.32       16.37      7.92 o
  -5  14   7       67.54       70.76      7.32 o
  -4  14   7        0.01        5.73      6.67 o
  -3  14   7      301.85      304.81     10.07 o
  -2  14   7       93.33       81.23      7.20 o
  -1  14   7       36.41        3.46     15.64 o
   0  14   7        7.89       14.85      7.27 o
   1  14   7        5.28       -6.49      6.49 o
   2  14   7        3.50        2.05     15.12 o
   3  14   7       36.38       53.14      7.11 o
   4  14   7        0.23        1.38     16.07 o
  -5  15   7      187.19      180.08      9.05 o
  -4  15   7       82.66       88.24      7.54 o
  -3  15   7       12.13        5.94      6.92 o
  -2  15   7       90.40       73.61      7.41 o
  -1  15   7        8.39        5.01     15.53 o
   0  15   7        0.31        7.74      9.07 o
   1  15   7       41.77       57.30      7.10 o
   2  15   7        3.84       10.40      6.95 o
   3  15   7       30.55       24.60      7.88 o
  -4  16   7       14.31        8.75     17.74 o
  -3  16   7       20.05        2.81     17.69 o
  -2  16   7       23.43       34.94      7.38 o
  -1  16   7      309.03      354.55     11.05 o
   0  16   7       67.65       82.17      5.32 o
   1  16   7      111.76      117.73      8.38 o
   2  16   7        0.19        1.72      7.62 o
 -10   0   8       25.67       35.43      7.05 o
  -8   0   8      291.24      267.67      8.39 o
  -6   0   8       69.11       54.98      5.26 o
  -4   0   8     2391.16     2473.58     24.02 o
  -2   0   8     4773.85     4304.38     27.32 o
   0   0   8     6425.28     6612.74     67.38 o
   2   0   8      498.16      617.47     14.59 o
   4   0   8       65.71       57.83      5.27 o
   6   0   8       71.63       57.24      6.73 o
   8   0   8       23.45       26.97      7.28 o
 -11   1   8        4.85       -7.73     18.24 o
 -10   1   8       15.69       10.86     11.07 o
  -9   1   8       46.07       40.86      4.67 o
  -8   1   8       30.49       18.97      8.38 o
  -7   1   8       90.78       92.45      4.27 o
  -6   1   8      529.95      567.80     12.47 o
  -5   1   8      393.43      337.81      6.87 o
  -4   1   8     1069.40     1045.69     12.15 o
  -3   1   8      283.09      370.61     11.51 o
  -2   1   8     3235.97     3256.12     17.18 o
  -1   1   8      379.72      418.02      7.66 o
   0   1   8     4824.76     4906.02     65.42 o
   1   1   8     1601.53     1781.99     14.06 o
   2   1   8       63.40       58.95      2.90 o
   3   1   8       29.61       27.73      3.23 o
   4   1   8      325.45      296.19      6.33 o
   5   1   8       13.56        9.85      4.10 o
   6   1   8       71.70       73.20      4.76 o
   7   1   8       16.74       17.88     13.76 o
   8   1   8        0.02      -17.34     25.70 o
   9   1   8       76.84       77.85      8.64 o
 -11   2   8       50.50       43.60      8.36 o
 -10   2   8        4.89       16.35      6.81 o
  -9   2   8       10.60        4.54     14.79 o
  -8   2   8       26.03       -2.00     14.51 o
  -7   2   8        0.07        5.56     13.50 o
  -6   2   8       85.65      100.00      5.49 o
  -5   2   8       39.09       26.28      4.70 o
  -4   2   8       75.22       67.46      4.14 o
  -3   2   8       91.69      114.23      3.77 o
  -2   2   8      555.96      582.35     12.38 o
  -1   2   8     2408.18     2492.31     21.77 o
   0   2   8      886.79      851.01     14.23 o
   1   2   8        2.94        3.42      3.41 o
   2   2   8      807.14      865.55     16.46 o
   3   2   8        7.12        1.30      4.57 o
   4   2   8      386.94      384.53     11.38 o
   5   2   8      723.84      657.74     17.85 o
   6   2   8        9.95        0.00     15.00 o
   7   2   8      205.64      219.01      7.77 o
   8   2   8        2.59      -16.14     16.14 o
   9   2   8       98.13      120.53      8.71 o
 -11   3   8       65.99       88.81      8.37 o
 -10   3   8       13.21      -16.45     16.45 o
  -9   3   8      107.32      121.88      7.20 o
  -8   3   8        5.97       -0.68     14.07 o
  -7   3   8      487.11      501.83     15.94 o
  -6   3   8       89.93       87.68      5.58 o
  -5   3   8     1325.10     1341.64     21.47 o
  -4   3   8      544.05      526.53     14.47 o
  -3   3   8      844.47      790.56     15.02 o
  -2   3   8      263.69      243.74      7.35 o
  -1   3   8     1760.30     1779.32     19.13 o
   0   3   8      406.86      394.55      8.17 o
   1   3   8      866.67      972.25     16.58 o
   2   3   8       15.49       25.22      4.16 o
   3   3   8       67.50       71.92      5.03 o
   4   3   8      281.97      270.49      7.64 o
   5   3   8       26.92        4.17     14.55 o
   6   3   8      138.20      122.47      7.00 o
   7   3   8       25.90       22.03      6.83 o
   8   3   8       28.95        0.00     17.01 o
 -10   4   8        3.47       12.45      6.97 o
  -9   4   8        2.80       -5.48     15.34 o
  -8   4   8      137.08       92.42      6.91 o
  -7   4   8       11.08        2.22      5.81 o
  -6   4   8      305.97      300.35      9.09 o
  -5   4   8      120.57      119.37      5.35 o
  -4   4   8      442.20      484.96     14.41 o
  -3   4   8       50.79       29.78      3.97 o
  -2   4   8      416.59      441.99     12.31 o
  -1   4   8      686.92      847.80     15.36 o
   0   4   8      370.07      357.93      7.25 o
   1   4   8     2037.61     2051.14     22.35 o
   2   4   8      397.29      355.21     10.69 o
   3   4   8     1250.12     1126.25     20.88 o
   4   4   8       12.48       -1.32     13.25 o
   5   4   8       28.95       25.39      6.05 o
   6   4   8       25.95       26.29      6.50 o
   7   4   8       28.20       13.06      7.03 o
   8   4   8       13.37       17.69      7.15 o
 -10   5   8        0.05       -1.36     16.38 o
  -9   5   8       66.55       72.87      7.11 o
  -8   5   8       24.14        9.99      6.53 o
  -7   5   8       30.00       29.31      6.35 o
  -6   5   8      128.60      138.98      6.06 o
  -5   5   8       57.55       58.25      5.23 o
  -4   5   8      314.64      278.35      8.39 o
  -3   5   8       42.07       40.46      4.23 o
  -2   5   8      750.49      714.72     15.21 o
  -1   5   8       14.04        1.88      9.23 o
   0   5   8        5.18        4.98      3.64 o
   1   5   8      669.51      784.28     16.43 o
   2   5   8       86.16       59.81      4.90 o
   3   5   8       89.99       81.79      5.51 o
   4   5   8     1947.62     1917.84     27.95 o
   5   5   8       94.03      100.99      6.71 o
   6   5   8      413.11      404.54     12.00 o
   7   5   8        0.29       -0.40     15.51 o
   8   5   8      136.11      155.03      8.22 o
 -10   6   8       34.56       38.53      7.80 o
  -9   6   8       44.17       48.81      7.07 o
  -8   6   8      170.28      152.87      7.32 o
  -7   6   8       10.40       12.49      6.23 o
  -6   6   8     2408.57     2226.37     30.47 o
  -5   6   8      831.30      867.01     20.33 o
  -4   6   8     1670.53     1610.78     23.54 o
  -3   6   8      103.82      116.86      5.00 o
  -2   6   8      427.33      445.78     12.23 o
  -1   6   8       85.67       53.65      4.44 o
   0   6   8      383.84      377.26      7.93 o
   1   6   8       44.49       45.93      4.73 o
   2   6   8      119.26      127.88      5.46 o
   3   6   8       53.98       50.91      5.46 o
   4   6   8        3.47        8.06      5.78 o
   5   6   8      229.31      236.87      7.47 o
   6   6   8       21.29       29.41      6.56 o
   7   6   8        1.30       -5.84     16.59 o
   8   6   8        3.87        6.02     18.11 o
 -10   7   8        2.29       -9.57     17.26 o
  -9   7   8       15.19        4.07      7.07 o
  -8   7   8       28.63       30.56      6.71 o
  -7   7   8       18.44       28.88      6.24 o
  -6   7   8        0.12       -0.92     13.95 o
  -5   7   8      633.15      617.99     16.38 o
  -4   7   8       35.47       34.58      5.17 o
  -3   7   8      199.66      190.27      5.61 o
  -2   7   8       61.03       51.15      4.79 o
  -1   7   8       56.62       57.30      4.79 o
   0   7   8      488.53      488.84      9.62 o
   1   7   8      185.45      182.93      6.31 o
   2   7   8      614.23      603.50     18.00 o
   3   7   8        0.01      -13.35     13.35 o
   4   7   8        1.53        4.01      5.71 o
   5   7   8       78.69       84.01      6.72 o
   6   7   8       74.87       60.32      7.05 o
   7   7   8       14.65       17.82      7.18 o
   8   7   8      145.05      138.13      9.00 o
  -9   8   8       38.98       31.84      7.25 o
  -8   8   8        1.60       15.81      6.51 o
  -7   8   8      177.98      157.43      7.33 o
  -6   8   8      179.90      170.58      6.86 o
  -5   8   8        7.51        5.16      5.63 o
  -4   8   8      156.81      197.57      6.12 o
  -3   8   8      112.58      111.26      5.57 o
  -2   8   8        2.99        3.58      4.95 o
  -1   8   8       87.39       77.92      5.34 o
   0   8   8        1.76      -10.76     10.76 o
   1   8   8       17.09       14.18      5.32 o
   2   8   8        1.17        9.67      5.41 o
   3   8   8     1353.00     1351.26     25.53 o
   4   8   8      495.58      508.28     14.87 o
   5   8   8      382.14      383.02     11.74 o
   6   8   8        0.31      -15.55     15.55 o
   7   8   8       58.82       47.02      7.62 o
  -9   9   8        1.06       -1.75      7.58 o
  -8   9   8        0.83      -15.69     15.69 o
  -7   9   8      166.26      155.94      7.39 o
  -6   9   8        0.55       -8.58     14.15 o
  -5   9   8      582.05      511.48     15.10 o
  -4   9   8       58.77       57.18      5.85 o
  -3   9   8      737.68      692.96     19.89 o
  -2   9   8       69.07       78.38      5.62 o
  -1   9   8      843.26      740.62     19.62 o
   0   9   8      142.09      151.96      4.28 o
   1   9   8      237.68      227.11      6.87 o
   2   9   8      215.68      230.54      6.61 o
   3   9   8      191.60      202.13      7.05 o
   4   9   8      417.08      410.19     12.23 o
   5   9   8        7.88       -9.08     15.43 o
   6   9   8      283.10      273.62      8.59 o
   7   9   8       33.68       28.18      8.09 o
  -9  10   8       14.19       -8.07      8.07 o
  -8  10   8       34.80       33.35      7.18 o
  -7  10   8      184.89      195.51      7.82 o
  -6  10   8       37.37       34.37      6.62 o
  -5  10   8       34.17       33.50      6.25 o
  -4  10   8      223.02      214.26      7.18 o
  -3  10   8      948.08      937.93     22.50 o
  -2  10   8      153.23      164.37      6.29 o
  -1  10   8     1332.96     1235.27     24.54 o
   0  10   8       64.75       78.23      4.27 o
   1  10   8      179.98      193.86      6.53 o
   2  10   8       30.17       26.00      6.33 o
   3  10   8       50.15       40.96      6.39 o
   4  10   8        8.07       16.55      6.22 o
   5  10   8       36.31       35.32      6.87 o
   6  10   8       13.40       18.06      7.04 o
   7  10   8        0.73      -18.07     18.07 o
  -8  11   8        0.04      -16.85     16.85 o
  -7  11   8      185.89      199.34      8.02 o
  -6  11   8       43.46       30.88      6.72 o
  -5  11   8        0.14      -13.79     14.62 o
  -4  11   8      101.32       96.82      6.60 o
  -3  11   8       85.33       99.55      6.62 o
  -2  11   8        5.23       -3.15     14.14 o
  -1  11   8       43.89       26.84      6.26 o
   0  11   8      168.71      174.37      4.98 o
   1  11   8      243.25      217.05      7.21 o
   2  11   8      504.09      515.01     15.11 o
   3  11   8        8.72        6.85     14.25 o
   4  11   8        7.37        2.31     15.08 o
   5  11   8        9.16      -16.01     16.01 o
   6  11   8        4.81        2.78     17.02 o
  -8  12   8       17.71       34.27      7.88 o
  -7  12   8       57.20       38.96      7.63 o
  -6  12   8       92.08       96.58      7.46 o
  -5  12   8      146.29      149.27      7.34 o
  -4  12   8       18.57       14.45      6.41 o
  -3  12   8      153.37      178.50      7.15 o
  -2  12   8      432.29      437.66     13.75 o
  -1  12   8        0.22       11.32      6.15 o
   0  12   8      170.11      159.64      5.01 o
   1  12   8      272.77      297.62      8.91 o
   2  12   8      212.13      197.24      7.58 o
   3  12   8      282.74      293.72      9.01 o
   4  12   8        0.01       -3.70     15.74 o
   5  12   8      113.52      123.30      7.87 o
   6  12   8        1.55       -4.11      7.98 o
  -7  13   8       83.99       96.58      8.47 o
  -6  13   8       40.80       46.75      7.13 o
  -5  13   8       89.79       96.05      7.37 o
  -4  13   8      233.64      224.69      8.00 o
  -3  13   8       38.02       28.49      6.63 o
  -2  13   8      801.06      796.65     23.45 o
  -1  13   8      224.99      226.67      7.54 o
   0  13   8       14.83       -0.18     10.47 o
   1  13   8        0.09        6.66      6.20 o
   2  13   8       22.45       18.16      6.66 o
   3  13   8       25.86       32.75      6.99 o
   4  13   8       75.73       96.78      7.65 o
   5  13   8        3.71        6.89      7.75 o
  -6  14   8       75.57       71.04      8.43 o
  -5  14   8        1.90      -16.58     16.58 o
  -4  14   8        1.76       -0.48      6.89 o
  -3  14   8       64.47       48.16      7.28 o
  -2  14   8        0.46       -2.81     15.17 o
  -1  14   8      259.23      283.02      8.10 o
   0  14   8        1.59        4.05      4.71 o
   1  14   8       52.95       48.50      6.95 o
   2  14   8        6.24       27.29      6.79 o
   3  14   8       15.95       14.32      7.18 o
   4  14   8       26.52       18.73      7.88 o
  -5  15   8       27.93       16.49      8.02 o
  -4  15   8        0.45        5.07     16.29 o
  -3  15   8        8.00        3.58      7.03 o
  -2  15   8      114.74      127.34      7.83 o
  -1  15   8       43.37       46.92      7.13 o
   0  15   8       81.69       95.17     13.74 o
   1  15   8       10.44       11.90      6.93 o
   2  15   8      155.24      138.73      8.10 o
   3  15   8        4.03        0.48     17.72 o
  -3  16   8      126.51      127.44      8.82 o
  -2  16   8        1.20      -17.46     17.46 o
  -1  16   8       82.57       87.88      8.20 o
   0  16   8      235.28      252.30      6.58 o
   1  16   8       31.60       32.20      7.94 o
 -11   0   9      144.16      138.19      8.69 o
  -9   0   9       31.40       36.43      6.52 o
  -7   0   9      165.72      181.11      6.46 o
  -5   0   9      140.31      134.49      5.28 o
  -3   0   9     3796.82     3628.37     28.33 o
  -1   0   9     1104.80     1117.23     16.71 o
   1   0   9     1497.25     1672.21     20.63 o
   3   0   9      111.64      112.04      5.45 o
   5   0   9      415.27      426.47     13.39 o
   7   0   9       10.48        0.80     15.70 o
 -11   1   9        4.19        5.09      7.87 o
 -10   1   9        9.96       10.71      6.98 o
  -9   1   9      150.80      139.07      9.84 o
  -8   1   9      257.34      259.44      5.80 o
  -7   1   9       45.80       55.99      7.07 o
  -6   1   9      625.65      612.50     11.49 o
  -5   1   9      119.66       90.95      3.63 o
  -4   1   9      274.17      279.13      8.90 o
  -3   1   9     1737.43     1615.21     15.01 o
  -2   1   9     1328.56     1282.38     12.61 o
  -1   1   9       98.55       80.71      2.96 o
   0   1   9      113.12       88.69      1.92 o
   1   1   9      758.69      745.69     22.12 o
   2   1   9      258.33      207.55      4.54 o
   3   1   9     1172.22     1154.22     14.63 o
   4   1   9        0.19       -1.37      9.09 o
   5   1   9      162.77      165.72      8.85 o
   6   1   9      159.62      159.89      7.18 o
   7   1   9       15.85        5.24      6.40 o
   8   1   9        0.84       -0.42      7.25 o
 -11   2   9       23.07       20.38      8.30 o
 -10   2   9      122.76      125.23      7.74 o
  -9   2   9       32.52       26.25      6.72 o
  -8   2   9       48.79       46.32      6.35 o
  -7   2   9      167.17      170.13      6.64 o
  -6   2   9        0.64       -3.67     12.09 o
  -5   2   9      220.26      231.63      6.91 o
  -4   2   9     1902.32     1880.37     22.76 o
  -3   2   9     1247.15     1262.16     18.36 o
  -2   2   9     1951.12     1950.57     20.93 o
  -1   2   9      735.36      776.41     14.87 o
   0   2   9        1.61       -6.36      6.36 o
   1   2   9      314.52      304.46      8.94 o
   2   2   9       61.57       44.71      4.48 o
   3   2   9      414.89      424.99     12.38 o
   4   2   9     1160.27     1094.32     22.25 o
   5   2   9       36.38       35.69      6.08 o
   6   2   9      175.09      156.69      7.28 o
   7   2   9       57.88       59.86      7.21 o
   8   2   9       67.52       78.93      7.67 o
 -10   3   9       46.02       33.48      7.12 o
  -9   3   9        2.31       17.32      6.48 o
  -8   3   9       40.37       47.66      6.52 o
  -7   3   9        0.17        9.47      5.76 o
  -6   3   9       32.66       25.28      5.49 o
  -5   3   9      260.52      244.91      7.12 o
  -4   3   9      260.64      252.17      7.39 o
  -3   3   9      907.35      896.60     16.52 o
  -2   3   9     3373.34     3304.00     27.30 o
  -1   3   9        0.16        2.76      3.72 o
   0   3   9      261.95      274.46      9.12 o
   1   3   9       19.04       34.79      4.30 o
   2   3   9        0.03        3.69     10.93 o
   3   3   9       93.84       88.52      5.47 o
   4   3   9        5.65       -5.64      5.64 o
   5   3   9       69.84       79.42      6.64 o
   6   3   9        4.49        9.58      6.44 o
   7   3   9       38.08       33.55      7.10 o
   8   3   9       11.39        7.73      7.42 o
 -10   4   9        4.54        6.32      7.03 o
  -9   4   9       98.02       86.94      7.26 o
  -8   4   9      141.91      161.73      7.13 o
  -7   4   9      105.66       97.54      6.34 o
  -6   4   9        0.11        7.30      5.36 o
  -5   4   9        6.25        4.22     12.04 o
  -4   4   9      398.34      365.82     11.05 o
  -3   4   9       80.56       84.26      4.57 o
  -2   4   9        2.62        1.64      3.99 o
  -1   4   9        1.80       11.76      3.90 o
   0   4   9      124.91      140.08      4.37 o
   1   4   9       17.19       19.07      4.42 o
   2   4   9     1639.54     1676.48     23.59 o
   3   4   9        0.03        2.02     12.25 o
   4   4   9       42.63       48.64      5.93 o
   5   4   9       63.30       68.81      6.73 o
   6   4   9       15.00        9.25      6.54 o
   7   4   9       10.91      -17.00     17.00 o
   8   4   9       49.56       39.45      8.18 o
 -10   5   9      112.70      113.89      8.03 o
  -9   5   9        0.33      -15.66     15.66 o
  -8   5   9      388.94      393.60     11.42 o
  -7   5   9       18.23       15.50      6.11 o
  -6   5   9      122.90       90.68      6.08 o
  -5   5   9      249.61      235.86      6.81 o
  -4   5   9      834.36      766.40     18.43 o
  -3   5   9     1084.77     1047.59     19.17 o
  -2   5   9      356.20      390.66     11.83 o
  -1   5   9      232.87      218.02      6.32 o
   0   5   9     1883.33     2096.19     36.69 o
   1   5   9        3.30        4.76      4.64 o
   2   5   9      100.21      104.68      5.36 o
   3   5   9        8.37       12.50      5.38 o
   4   5   9      192.28      167.83      6.59 o
   5   5   9      214.00      196.75      7.29 o
   6   5   9      257.13      265.99      8.00 o
   7   5   9        4.39       14.87      6.96 o
   8   5   9      231.77      247.92      9.37 o
 -10   6   9        3.96        6.40      7.79 o
  -9   6   9       14.96      -15.25     16.24 o
  -8   6   9        2.62        5.68     15.05 o
  -7   6   9       36.51       44.87      6.38 o
  -6   6   9       12.64        1.51     14.24 o
  -5   6   9       29.96       31.09      5.47 o
  -4   6   9        0.55      -12.48     12.48 o
  -3   6   9      122.62      117.01      5.30 o
  -2   6   9       30.99       32.36      4.56 o
  -1   6   9      684.72      577.89     16.24 o
   0   6   9      307.69      288.04      5.82 o
   1   6   9      436.25      468.68     13.90 o
   2   6   9       21.56       26.06      5.22 o
   3   6   9       36.23       23.99      5.73 o
   4   6   9      309.53      275.31      8.35 o
   5   6   9      106.12      104.77      6.82 o
   6   6   9       94.66       79.66      7.22 o
   7   6   9        8.09        1.30     15.96 o
   8   6   9        3.51       -3.38     18.23 o
 -10   7   9      183.36      178.18      9.19 o
  -9   7   9      154.79      144.97      7.92 o
  -8   7   9        4.06       10.98      6.56 o
  -7   7   9        0.50        4.61     14.26 o
  -6   7   9       23.27       36.86      6.33 o
  -5   7   9       53.39       47.98      5.97 o
  -4   7   9       30.99       31.88      5.31 o
  -3   7   9      436.83      397.64     12.30 o
  -2   7   9        1.28       -3.36     11.73 o
  -1   7   9      141.03      142.24      5.51 o
   0   7   9      133.06      136.11      3.98 o
   1   7   9      507.03      510.11     14.98 o
   2   7   9      439.97      375.57     10.36 o
   3   7   9      330.10      319.84      9.84 o
   4   7   9       14.54       11.32      6.14 o
   5   7   9        1.32        4.66      6.42 o
   6   7   9       37.23       38.65      6.94 o
   7   7   9       35.77       32.54      7.49 o
  -9   8   9      211.10      208.74      8.58 o
  -8   8   9        8.10        3.61      6.73 o
  -7   8   9       40.14       52.37      6.64 o
  -6   8   9       45.24       54.26      6.32 o
  -5   8   9       31.68       24.80      5.92 o
  -4   8   9        0.71       -8.15     13.01 o
  -3   8   9      137.89      127.94      5.98 o
  -2   8   9       17.51       -6.73     12.56 o
  -1   8   9       34.27       46.92      5.31 o
   0   8   9       55.89       71.22     14.14 o
   1   8   9      163.20      181.85      6.24 o
   2   8   9       55.73       59.72      5.93 o
   3   8   9      191.82      217.54      7.30 o
   4   8   9       24.66       29.25      6.27 o
   5   8   9       39.00       50.45      6.77 o
   6   8   9       44.89       44.50      7.13 o
   7   8   9      180.28      179.94      9.09 o
  -9   9   9       28.02       52.75      7.88 o
  -8   9   9       18.83       -5.15     16.39 o
  -7   9   9       11.23       12.76      6.62 o
  -6   9   9        0.98      -13.08     13.98 o
  -5   9   9      169.76      171.35      7.06 o
  -4   9   9       94.76       95.58      6.07 o
  -3   9   9        0.66       -3.18     13.22 o
  -2   9   9      171.76      178.18      6.35 o
  -1   9   9        4.92       -2.25      5.47 o
   0   9   9      364.82      364.07      7.56 o
   1   9   9      438.00      423.21     13.73 o
   2   9   9       50.76       64.49      6.02 o
   3   9   9       23.86       11.19      6.37 o
   4   9   9      103.76      104.98      6.79 o
   5   9   9       21.93       27.37      6.81 o
   6   9   9        0.09       -7.16      7.16 o
   7   9   9        6.42      -18.37     18.37 o
  -8  10   9        6.87        9.85      6.86 o
  -7  10   9        5.87       -4.95     15.49 o
  -6  10   9      227.04      218.04      7.68 o
  -5  10   9        5.61        6.94      6.14 o
  -4  10   9      153.82      165.04      7.00 o
  -3  10   9      103.24      112.43      6.66 o
  -2  10   9      872.03      829.28     21.87 o
  -1  10   9       66.78       63.70      6.09 o
   0  10   9      269.04      268.13      5.62 o
   1  10   9       23.06       27.86      6.16 o
   2  10   9       16.61        1.99     14.02 o
   3  10   9        2.61        2.12     14.20 o
   4  10   9      294.62      307.87      9.46 o
   5  10   9       27.28       35.35      6.90 o
   6  10   9        0.02       -3.21     16.54 o
  -8  11   9       99.15      103.23      8.49 o
  -7  11   9       13.23        8.36      6.92 o
  -6  11   9        0.18        8.48      6.57 o
  -5  11   9        0.03       -0.75     14.79 o
  -4  11   9       20.01        1.74     14.99 o
  -3  11   9      156.54      148.54      7.11 o
  -2  11   9       10.79       12.13      6.38 o
  -1  11   9       61.63       52.09      6.45 o
   0  11   9       49.78       36.93      4.51 o
   1  11   9        4.81       12.36      6.06 o
   2  11   9      212.60      243.86      7.59 o
   3  11   9       36.74       20.60      6.68 o
   4  11   9       19.24       35.55      6.69 o
   5  11   9        5.55       -7.08      7.08 o
   6  11   9        0.58       -5.78      7.80 o
  -7  12   9       14.60       11.26      7.15 o
  -6  12   9        0.01      -15.21     15.21 o
  -5  12   9      157.15      160.06      7.63 o
  -4  12   9      140.26      134.77      7.32 o
  -3  12   9       37.38       40.27      6.61 o
  -2  12   9       25.09       37.80      6.46 o
  -1  12   9       31.79       22.14      6.30 o
   0  12   9        9.44        9.21     10.37 o
   1  12   9        3.19      -14.89     14.89 o
   2  12   9      110.33      105.74      7.19 o
   3  12   9        2.83       -0.40     15.80 o
   4  12   9        3.37      -10.87     16.21 o
   5  12   9       84.55       60.26      8.15 o
  -7  13   9       11.52        0.97     17.80 o
  -6  13   9        0.52       -7.73     16.26 o
  -5  13   9       12.21       15.06      6.97 o
  -4  13   9        0.73        4.84     15.26 o
  -3  13   9        0.03        5.51      6.52 o
  -2  13   9       71.59       67.14      7.02 o
  -1  13   9      321.51      331.62      9.69 o
   0  13   9        5.50       10.13      5.94 o
   1  13   9       36.48       49.79      6.84 o
   2  13   9       86.96       95.26      7.19 o
   3  13   9      258.26      270.87      8.71 o
   4  13   9       14.69       18.31      7.52 o
  -6  14   9        0.21        7.56      7.72 o
  -5  14   9        1.76        1.38     16.11 o
  -4  14   9       40.51       40.66      7.27 o
  -3  14   9       29.88       44.83      7.01 o
  -2  14   9       22.34        5.38     16.22 o
  -1  14   9        2.91       -4.51     15.83 o
   0  14   9        7.03        1.60      4.83 o
   1  14   9      115.59      126.22      7.70 o
   2  14   9        0.56        4.88      6.87 o
   3  14   9        7.42       13.52      7.63 o
  -5  15   9        6.96      -18.20     18.20 o
  -4  15   9       10.40       -9.92     17.37 o
  -3  15   9      142.56      142.56      7.89 o
  -2  15   9        0.02        0.76      6.96 o
  -1  15   9        1.09      -16.13     16.13 o
   0  15   9       19.32       20.51      5.00 o
   1  15   9       73.59       70.72      7.58 o
   2  15   9        6.81       -2.65      7.81 o
  -3  16   9       10.72      -12.27     17.63 o
  -2  16   9       43.31       43.48      8.36 o
  -1  16   9       45.67       41.77      8.16 o
   0  16   9       26.88       18.64      5.74 o
 -10   0  10      260.47      291.76      9.03 o
  -8   0  10       34.55       27.15      6.27 o
  -6   0  10      498.33      482.45     13.76 o
  -4   0  10       27.13       56.25      4.55 o
  -2   0  10     2936.07     2813.91     25.68 o
   0   0  10      233.53      195.06      4.52 o
   2   0  10      740.51      740.81     17.80 o
   4   0  10       14.34       18.19      5.69 o
   6   0  10      955.24      957.63     25.76 o
   8   0  10       48.64       43.46      8.21 o
 -10   1  10      109.43      127.53      7.75 o
  -9   1  10       88.72       98.81      8.33 o
  -8   1  10      161.55      166.50      5.66 o
  -7   1  10       60.21       53.63      4.30 o
  -6   1  10     1609.23     1532.40     27.75 o
  -5   1  10      487.01      498.62     12.24 o
  -4   1  10      481.50      420.20      8.90 o
  -3   1  10      338.20      335.87      8.97 o
  -2   1  10     1876.60     1700.14     14.84 o
  -1   1  10       86.74       57.33      2.94 o
   0   1  10     1535.66     1508.80     11.81 o
   1   1  10      210.94      214.28      4.90 o
   2   1  10     1151.69     1064.34     21.01 o
   3   1  10      277.38      284.46      9.45 o
   4   1  10       66.62       64.19      4.23 o
   5   1  10       17.42        6.08     12.76 o
   6   1  10      100.83       95.12     11.36 o
   7   1  10       51.98       35.63      7.15 o
   8   1  10       25.52      -15.38     18.81 o
 -10   2  10       52.84       60.43      7.45 o
  -9   2  10        0.15       -0.79     15.07 o
  -8   2  10        4.20        1.65      6.17 o
  -7   2  10        1.33       21.92      5.69 o
  -6   2  10      552.07      574.08     16.04 o
  -5   2  10      303.04      284.49      7.86 o
  -4   2  10     1567.37     1485.97     21.80 o
  -3   2  10     1027.66      938.63     18.04 o
  -2   2  10        3.82        4.00      4.00 o
  -1   2  10      222.66      254.90      7.76 o
   0   2  10      442.16      418.60      8.27 o
   1   2  10      404.33      381.62     11.06 o
   2   2  10      190.99      216.17      6.60 o
   3   2  10     1542.36     1474.67     24.58 o
   4   2  10      246.43      239.83      6.90 o
   5   2  10        9.76       -5.65     14.92 o
   6   2  10       16.86       14.86      6.72 o
   7   2  10        0.04       -1.27     16.80 o
   8   2  10        4.97       -8.08      8.08 o
 -10   3  10        0.01        6.84      7.05 o
  -9   3  10       86.64       85.25      7.28 o
  -8   3  10       15.01       15.90      6.24 o
  -7   3  10      125.64      129.18      6.85 o
  -6   3  10      405.62      370.07     12.08 o
  -5   3  10       44.09       53.47      5.25 o
  -4   3  10     1237.86     1179.44     20.71 o
  -3   3  10       67.38       58.28      4.60 o
  -2   3  10        0.03       -3.82      4.10 o
  -1   3  10        0.03       -2.22      9.78 o
   0   3  10        0.31       -6.57      7.19 o
   1   3  10      438.74      450.29     13.05 o
   2   3  10      279.85      346.62      9.75 o
   3   3  10      646.62      643.60     19.06 o
   4   3  10      104.53      118.99      6.36 o
   5   3  10     1051.96     1021.54     25.10 o
   6   3  10       65.56       76.25      7.12 o
   7   3  10      204.64      202.11      8.46 o
   8   3  10       21.76       24.96      8.02 o
 -10   4  10       66.40       89.44      7.65 o
  -9   4  10      192.91      182.96      7.90 o
  -8   4  10      227.72      235.56      7.68 o
  -7   4  10      853.07      861.73     23.00 o
  -6   4  10      207.14      189.02      6.54 o
  -5   4  10      874.63      797.61     20.05 o
  -4   4  10       31.14       25.63      4.96 o
  -3   4  10        5.29        6.08      4.55 o
  -2   4  10       66.48       44.16      4.53 o
  -1   4  10     1382.87     1426.21     21.05 o
   0   4  10       25.64       36.03      3.31 o
   1   4  10     2158.69     2081.55     25.54 o
   2   4  10        2.48        0.25     12.08 o
   3   4  10      104.59       83.28      5.97 o
   4   4  10      678.48      670.22     18.06 o
   5   4  10      269.71      257.56      7.79 o
   6   4  10        2.69       -0.77     15.18 o
   7   4  10      328.07      342.94     10.92 o
   8   4  10       16.71        4.53      8.08 o
 -10   5  10        0.03        7.20      7.56 o
  -9   5  10       73.41       96.99      7.30 o
  -8   5  10       37.56       42.01      6.65 o
  -7   5  10       68.83       79.71      6.66 o
  -6   5  10      148.69      150.55      6.49 o
  -5   5  10      284.52      286.16      8.65 o
  -4   5  10      219.73      202.17      6.00 o
  -3   5  10      759.55      695.19     17.25 o
  -2   5  10       91.02       98.99      5.02 o
  -1   5  10      364.17      396.66     11.50 o
   0   5  10      307.68      313.67     18.84 o
   1   5  10       55.61       49.41      5.36 o
   2   5  10      406.46      433.46     12.83 o
   3   5  10       38.16       47.04      5.78 o
   4   5  10      133.01      119.74      6.97 o
   5   5  10        7.43       12.37      6.45 o
   6   5  10       61.63       67.05      7.14 o
   7   5  10       50.26       63.06      7.54 o
 -10   6  10       13.44       17.54      7.99 o
  -9   6  10       32.97       21.26      6.99 o
  -8   6  10        0.55        3.50     15.13 o
  -7   6  10       61.54       56.38      6.60 o
  -6   6  10       23.22        2.20     14.35 o
  -5   6  10      346.86      357.67     11.24 o
  -4   6  10        4.67        1.32     12.59 o
  -3   6  10      104.55       84.49      5.47 o
  -2   6  10     1143.91     1248.30     21.33 o
  -1   6  10      492.59      489.01     14.18 o
   0   6  10      669.23      604.47     12.41 o
   1   6  10      709.52      712.43     18.95 o
   2   6  10       40.78       42.85      5.69 o
   3   6  10       48.52       62.72      5.90 o
   4   6  10      775.85      734.75     19.22 o
   5   6  10      158.27      157.26      7.40 o
   6   6  10      172.56      170.25      8.07 o
   7   6  10        0.19       -9.99     16.92 o
  -9   7  10       45.45       47.65      7.36 o
  -8   7  10       82.03       88.44      7.22 o
  -7   7  10       41.78       45.04      6.59 o
  -6   7  10       62.42       58.95      6.58 o
  -5   7  10       35.89       28.04      5.94 o
  -4   7  10      542.69      497.02     14.07 o
  -3   7  10      462.04      393.66     11.77 o
  -2   7  10       20.26       27.19      5.31 o
  -1   7  10      136.63      130.61      5.87 o
   0   7  10     1286.91     1218.39     16.20 o
   1   7  10       24.01       27.64      5.61 o
   2   7  10      887.04      842.28     21.41 o
   3   7  10      366.34      379.56     11.96 o
   4   7  10      154.07      132.58      6.99 o
   5   7  10      208.27      211.17      7.85 o
   6   7  10       36.03       35.04      7.25 o
   7   7  10       11.80      -17.33     18.46 o
  -9   8  10        6.65        6.19      6.98 o
  -8   8  10      162.40      192.70      8.12 o
  -7   8  10       32.57       36.36      6.73 o
  -6   8  10        7.34       15.30      6.10 o
  -5   8  10      811.36      730.35     19.05 o
  -4   8  10       32.44       36.28      5.77 o
  -3   8  10      485.46      444.02     12.73 o
  -2   8  10       36.39       35.04      5.48 o
  -1   8  10      625.53      619.06     16.56 o
   0   8  10      426.02      429.23     22.33 o
   1   8  10      301.72      314.56     10.35 o
   2   8  10       54.65       53.34      6.12 o
   3   8  10       10.41       -9.59     14.52 o
   4   8  10       97.16       88.31      6.78 o
   5   8  10        0.46        2.53      6.72 o
   6   8  10        0.37       -2.06      7.19 o
   7   8  10       28.09       27.07      8.24 o
  -9   9  10        1.25        4.30     17.68 o
  -8   9  10        8.90       10.09      6.90 o
  -7   9  10        4.22        4.67      6.74 o
  -6   9  10       27.20       33.62      6.44 o
  -5   9  10       41.96       41.58      6.25 o
  -4   9  10      122.42      115.41      6.66 o
  -3   9  10       24.73       23.19      5.81 o
  -2   9  10      368.57      354.84     10.89 o
  -1   9  10      707.01      675.75     17.90 o
   0   9  10     1107.64     1125.64     17.13 o
   1   9  10      154.97      155.54      6.62 o
   2   9  10      790.39      806.08     22.73 o
   3   9  10       20.42       22.60      6.30 o
   4   9  10       32.66       -0.75     15.74 o
   5   9  10      167.69      166.10      8.06 o
   6   9  10       31.39       30.91      7.36 o
  -8  10  10       64.27       75.28      7.53 o
  -7  10  10       40.36       40.98      6.91 o
  -6  10  10       10.30       15.99      6.64 o
  -5  10  10      171.35      190.11      7.24 o
  -4  10  10       41.39       32.07      6.36 o
  -3  10  10      109.57       98.03      6.75 o
  -2  10  10      140.37      134.32      6.98 o
  -1  10  10        4.79        0.95     13.84 o
   0  10  10       49.31       45.60      4.56 o
   1  10  10      440.97      459.86     14.79 o
   2  10  10        7.87       14.59      6.14 o
   3  10  10       88.28      100.89      6.84 o
   4  10  10       62.90       67.16      6.98 o
   5  10  10       11.41       -7.47     17.12 o
   6  10  10       62.59       69.16      8.48 o
  -8  11  10        6.83        4.78     17.91 o
  -7  11  10       13.67       21.79      7.09 o
  -6  11  10        0.60        9.42      6.66 o
  -5  11  10        6.40        0.00     15.28 o
  -4  11  10      410.06      376.13     11.21 o
  -3  11  10      124.01      106.47      7.00 o
  -2  11  10      255.76      258.42      8.56 o
  -1  11  10       21.03       19.25      6.14 o
   0  11  10        1.53      -10.03     10.03 o
   1  11  10        0.39      -13.50     14.68 o
   2  11  10        0.05        0.37     15.07 o
   3  11  10       74.20       68.42      6.95 o
   4  11  10       20.85        1.71     16.25 o
   5  11  10       19.61       -2.31     17.49 o
  -7  12  10        0.01        5.63     16.49 o
  -6  12  10        0.96       -3.06     15.97 o
  -5  12  10      171.36      159.91      7.78 o
  -4  12  10       10.91       14.62      6.62 o
  -3  12  10      510.73      517.73     15.07 o
  -2  12  10        2.34       13.03      6.33 o
  -1  12  10      308.39      340.76     10.31 o
   0  12  10      199.41      212.00      5.41 o
   1  12  10      377.86      393.07     12.10 o
   2  12  10       48.49       55.78      6.90 o
   3  12  10       21.89       40.15      7.00 o
   4  12  10       86.45      106.79      7.71 o
   5  12  10        4.22       13.37      7.90 o
  -6  13  10       98.44       88.30      8.40 o
  -5  13  10        0.53        1.57      6.95 o
  -4  13  10       37.43       34.77      6.97 o
  -3  13  10       22.31       17.34      6.86 o
  -2  13  10       24.66       24.11      6.83 o
  -1  13  10       14.37        6.23      6.64 o
   0  13  10       13.95       17.10      5.35 o
   1  13  10        2.08       -4.10     15.72 o
   2  13  10       31.54       31.41      7.06 o
   3  13  10       38.45       52.44      7.25 o
   4  13  10        0.15        0.48     17.13 o
  -5  14  10        8.19      -16.52     17.61 o
  -4  14  10      139.06      151.76      8.07 o
  -3  14  10      134.96      135.52      7.94 o
  -2  14  10       71.18       63.96      7.34 o
  -1  14  10       60.12       54.78      7.40 o
   0  14  10        1.62       -2.19     10.07 o
   1  14  10       23.86       24.67      7.17 o
   2  14  10       34.92       38.08      7.17 o
   3  14  10        0.02       13.27      7.69 o
  -4  15  10      121.81      134.07      8.83 o
  -3  15  10        7.50        3.76     17.17 o
  -2  15  10        0.74      -16.65     17.62 o
  -1  15  10       21.06       -8.70     17.45 o
   0  15  10        8.06      -12.33     12.33 o
   1  15  10       37.54       39.65      7.95 o
  -9   0  11       91.27      104.85      7.28 o
  -7   0  11      383.42      439.13     13.68 o
  -5   0  11        0.66        5.73     12.30 o
  -3   0  11      877.30      832.90     17.72 o
  -1   0  11       96.96       66.05      4.66 o
   1   0  11      144.14      131.92      5.48 o
   3   0  11        1.60      -10.43     13.35 o
   5   0  11       58.29       67.54      6.68 o
   7   0  11      220.15      218.82      8.48 o
 -10   1  11       61.70       75.67      7.42 o
  -9   1  11        4.04        3.53      6.03 o
  -8   1  11       50.59       75.20     21.19 o
  -7   1  11       22.21       28.93      4.43 o
  -6   1  11      247.18      217.90      5.36 o
  -5   1  11      441.07      487.48     27.40 o
  -4   1  11       14.77       19.52      8.73 o
  -3   1  11     1087.74      990.86     14.03 o
  -2   1  11      157.82      161.69      3.83 o
  -1   1  11     1864.64     1840.63     16.39 o
   0   1  11        3.59       -0.52      2.90 o
   1   1  11     1007.56      989.70     13.85 o
   2   1  11      337.96      357.53      8.09 o
   3   1  11       74.79       58.54      4.18 o
   4   1  11      190.04      189.25      5.65 o
   5   1  11       75.72       73.36      4.85 o
   6   1  11        0.16       -7.49      7.49 o
   7   1  11       44.52       55.88      7.26 o
 -10   2  11       15.68       10.06      7.27 o
  -9   2  11       25.25       29.98      6.75 o
  -8   2  11       16.62        6.55     14.62 o
  -7   2  11       32.95       35.47      6.34 o
  -6   2  11       79.88       89.06      5.99 o
  -5   2  11      112.61       97.67      5.72 o
  -4   2  11     1421.50     1360.41     22.25 o
  -3   2  11      601.49      612.44     16.44 o
  -2   2  11       37.71       34.12      4.50 o
  -1   2  11      171.44      173.95      5.20 o
   0   2  11       40.78       42.32      3.86 o
   1   2  11      371.94      423.06     12.17 o
   2   2  11        5.71       15.71      5.28 o
   3   2  11      121.81      135.89      6.23 o
   4   2  11      275.47      281.36      8.40 o
   5   2  11       79.49       79.63      6.91 o
   6   2  11       61.12       74.45      7.12 o
   7   2  11      121.71      119.90      7.94 o
 -10   3  11      191.91      229.89      8.66 o
  -9   3  11       62.54       58.86      7.02 o
  -8   3  11      483.58      540.98     16.39 o
  -7   3  11        1.77       -0.67     14.10 o
  -6   3  11      564.23      562.33     16.98 o
  -5   3  11       11.95       15.31      5.43 o
  -4   3  11      408.85      400.15     12.55 o
  -3   3  11      544.98      532.15     13.96 o
  -2   3  11        5.81      -11.14     11.14 o
  -1   3  11      963.09      936.56     18.96 o
   0   3  11       27.33       31.74      3.50 o
   1   3  11       98.21       87.61      5.49 o
   2   3  11      102.08      107.75      5.81 o
   3   3  11      268.78      276.54      7.38 o
   4   3  11      284.76      311.42      9.85 o
   5   3  11       10.97        3.96     15.79 o
   6   3  11        3.85        7.99      6.75 o
   7   3  11       36.62       40.32      7.52 o
 -10   4  11       22.70       20.77      7.98 o
  -9   4  11      181.77      169.87      7.81 o
  -8   4  11       62.00       68.82      6.90 o
  -7   4  11       34.12       35.75      6.39 o
  -6   4  11        9.73        2.42      5.79 o
  -5   4  11      287.41      280.41      8.83 o
  -4   4  11       41.31       32.63      5.28 o
  -3   4  11      171.08      147.98      5.64 o
  -2   4  11      798.27      752.12     17.84 o
  -1   4  11      613.62      618.13     16.90 o
   0   4  11     1054.56     1046.04     36.22 o
   1   4  11      273.75      234.11      6.30 o
   2   4  11      137.92      139.62      6.03 o
   3   4  11      399.80      394.08     11.78 o
   4   4  11      133.95      111.38      7.08 o
   5   4  11        0.05       -6.79      6.79 o
   6   4  11      206.62      200.38      8.14 o
   7   4  11       18.35       18.42      7.50 o
 -10   5  11       61.48       61.11      8.22 o
  -9   5  11        3.98        2.56     16.07 o
  -8   5  11       48.31       53.83      6.71 o
  -7   5  11      103.14       82.65      6.70 o
  -6   5  11       84.05       96.25      6.48 o
  -5   5  11       32.43       27.65      5.71 o
  -4   5  11       27.02       22.02      5.35 o
  -3   5  11       83.50       77.23      5.37 o
  -2   5  11      228.83      237.15      6.37 o
  -1   5  11      141.20      134.15      5.53 o
   0   5  11       43.34       49.76      3.82 o
   1   5  11        0.45        3.10      5.40 o
   2   5  11       90.77       82.25      5.95 o
   3   5  11      307.85      274.75      7.19 o
   4   5  11       59.11       67.93      6.69 o
   5   5  11      461.99      458.41     13.87 o
   6   5  11        1.76       -9.99     15.96 o
   7   5  11        2.71       -8.83     17.44 o
 -10   6  11       22.33       18.98      7.99 o
  -9   6  11      250.89      258.88      8.72 o
  -8   6  11       21.43       26.75      6.65 o
  -7   6  11      427.51      423.45     12.99 o
  -6   6  11      181.62      166.51      7.04 o
  -5   6  11     1486.17     1435.02     26.32 o
  -4   6  11        0.04      -13.48     13.48 o
  -3   6  11       41.05       50.54      5.50 o
  -2   6  11       91.36       85.31      5.60 o
  -1   6  11       84.10       73.23      5.62 o
   0   6  11      103.29       98.23      8.16 o
   1   6  11        1.74      -11.57     13.41 o
   2   6  11        0.04        5.97      5.66 o
   3   6  11      679.12      670.67     18.54 o
   4   6  11      110.99      111.99      7.02 o
   5   6  11      171.34      174.37      7.95 o
   6   6  11       61.68       53.50      7.55 o
   7   6  11        1.50      -13.35     17.88 o
  -9   7  11       81.38       89.07      7.75 o
  -8   7  11      315.40      349.19     11.33 o
  -7   7  11      173.69      185.76      7.51 o
  -6   7  11      189.25      202.12      7.26 o
  -5   7  11       12.44        6.03     14.01 o
  -4   7  11      259.57      225.72      7.96 o
  -3   7  11      154.70      155.69      6.32 o
  -2   7  11      393.26      366.55     11.86 o
  -1   7  11      352.08      346.79     10.78 o
   0   7  11       68.10       61.14      8.77 o
   1   7  11       77.34       92.35      5.98 o
   2   7  11      209.80      193.36      6.87 o
   3   7  11      463.33      425.30     12.75 o
   4   7  11       64.17       78.97      6.80 o
   5   7  11      154.41      136.82      7.69 o
   6   7  11        2.22        6.22     16.52 o
  -9   8  11       84.93       87.19      8.19 o
  -8   8  11        5.05      -11.95     16.03 o
  -7   8  11       39.27       41.14      6.78 o
  -6   8  11      171.03      170.93      7.09 o
  -5   8  11       69.79       52.77      6.47 o
  -4   8  11       51.93       48.77      6.31 o
  -3   8  11       17.58       -3.30     14.00 o
  -2   8  11      472.66      421.71     12.66 o
  -1   8  11       89.94      105.01      6.18 o
   0   8  11      647.34      635.15     12.41 o
   1   8  11      268.42      280.15      7.58 o
   2   8  11       15.75        6.21     14.41 o
   3   8  11        7.67        1.65      6.41 o
   4   8  11        7.10       -1.14     14.73 o
   5   8  11       12.60       15.86      6.99 o
   6   8  11        1.15        1.38     17.11 o
  -9   9  11        3.34        3.12      7.89 o
  -8   9  11       26.98       41.28      7.08 o
  -7   9  11       28.36       26.59      6.94 o
  -6   9  11      283.14      291.52      9.04 o
  -5   9  11        0.41       -3.54     13.86 o
  -4   9  11       72.82       67.24      6.43 o
  -3   9  11       16.65       22.16      6.24 o
  -2   9  11        0.96       -7.82     14.67 o
  -1   9  11       12.04       18.47      6.29 o
   0   9  11      320.36      300.02      6.51 o
   1   9  11        5.46        0.68      6.16 o
   2   9  11        8.47        1.56      6.36 o
   3   9  11       34.99       32.39      6.59 o
   4   9  11      125.22      140.58      7.48 o
   5   9  11      140.04      153.87      8.09 o
   6   9  11       61.61       81.96      8.50 o
  -8  10  11      110.24      120.03      8.36 o
  -7  10  11      449.44      433.85     13.27 o
  -6  10  11      328.01      343.18     10.30 o
  -5  10  11      170.66      162.24      7.15 o
  -4  10  11       66.93       66.13      6.58 o
  -3  10  11       27.02       33.22      6.27 o
  -2  10  11      286.76      296.47      8.40 o
  -1  10  11       24.94       20.36      6.37 o
   0  10  11      478.44      499.39     10.92 o
   1  10  11       21.89       24.73      6.40 o
   2  10  11      305.26      310.62      9.26 o
   3  10  11       39.31       28.89      6.82 o
   4  10  11      156.76      142.21      7.77 o
   5  10  11       22.19       28.84      7.32 o
  -7  11  11       24.19       24.19      7.18 o
  -6  11  11        7.06        7.55      6.90 o
  -5  11  11        0.00        5.19     15.44 o
  -4  11  11       61.06       69.18      6.94 o
  -3  11  11      207.24      182.05      7.42 o
  -2  11  11        5.68        7.76      6.33 o
  -1  11  11      136.49      131.57      7.08 o
   0  11  11        6.70       10.40      5.72 o
   1  11  11      126.65      139.87      7.03 o
   2  11  11        0.34       -3.53     15.14 o
   3  11  11        4.57        4.60      6.87 o
   4  11  11       28.82       28.75      7.24 o
   5  11  11        9.21       18.38      7.87 o
  -7  12  11       11.97        2.41     17.52 o
  -6  12  11        0.40      -16.44     16.44 o
  -5  12  11       15.91        3.36     15.63 o
  -4  12  11       61.42       65.15      7.12 o
  -3  12  11        0.09       -9.82     15.54 o
  -2  12  11      382.70      389.23     11.59 o
  -1  12  11       13.72       30.15      6.64 o
   0  12  11        0.28       -2.74      5.95 o
   1  12  11       53.20       45.00      7.09 o
   2  12  11       23.33      -10.86     15.88 o
   3  12  11        3.16       -5.32     16.60 o
   4  12  11       47.31       56.86      8.13 o
  -6  13  11      138.71      153.65      8.60 o
  -5  13  11       30.57       36.69      7.20 o
  -4  13  11       19.12       19.98      7.00 o
  -3  13  11        4.00        4.82      6.88 o
  -2  13  11       13.59        7.04     16.01 o
  -1  13  11      179.26      184.98      7.97 o
   0  13  11       69.67       59.27      5.08 o
   1  13  11       90.28       84.40      7.36 o
   2  13  11        7.01        6.38      7.14 o
   3  13  11        5.55      -15.06     16.61 o
  -5  14  11       30.54       38.14      8.05 o
  -4  14  11       67.36       53.63      8.09 o
  -3  14  11      285.96      306.50      9.45 o
  -2  14  11        0.00       -6.25     16.32 o
  -1  14  11        0.21       -2.21     15.80 o
   0  14  11       36.30       34.33      5.17 o
   1  14  11       36.64       29.04      7.47 o
   2  14  11        0.81      -18.05     18.05 o
  -3  15  11       27.27       33.48      8.01 o
  -2  15  11       29.78       19.34      8.26 o
  -1  15  11      232.93      236.58      9.28 o
   0  15  11        1.00      -10.49     12.68 o
 -10   0  12       27.03       15.68      7.27 o
  -8   0  12        0.87      -14.66     14.66 o
  -6   0  12        1.56      -13.90     13.90 o
  -4   0  12      595.33      575.59     15.25 o
  -2   0  12      520.24      544.58     14.22 o
   0   0  12      442.67      455.96     11.74 o
   2   0  12     1247.61     1265.78     23.48 o
   4   0  12       66.91       46.46      6.45 o
   6   0  12        4.73       -2.09     15.71 o
 -10   1  12       65.38       51.50      7.56 o
  -9   1  12       31.10       36.02      4.87 o
  -8   1  12      207.07      205.27      5.42 o
  -7   1  12        2.97        5.63      4.31 o
  -6   1  12       29.89       24.78      4.15 o
  -5   1  12       79.66      102.59      4.25 o
  -4   1  12        3.74       -4.73      4.73 o
  -3   1  12       16.85       36.14     13.43 o
  -2   1  12      326.73      282.20      6.09 o
  -1   1  12      388.80      352.41      7.56 o
   0   1  12        1.39       -4.99      5.87 o
   1   1  12      764.59      754.62     13.64 o
   2   1  12      199.81      209.13      4.56 o
   3   1  12      759.52      753.43     15.15 o
   4   1  12      332.92      336.11     22.58 o
   5   1  12       92.65      105.25     10.92 o
   6   1  12       12.22       21.06      5.32 o
   7   1  12        2.77        1.85     17.44 o
 -10   2  12        1.95       -0.93     16.97 o
  -9   2  12       15.10       21.66      6.70 o
  -8   2  12        2.91        9.06      6.29 o
  -7   2  12      143.64      147.51      6.99 o
  -6   2  12       11.54       25.65      5.77 o
  -5   2  12      262.85      228.90      6.67 o
  -4   2  12      153.64      134.41      5.79 o
  -3   2  12      264.71      217.54      6.01 o
  -2   2  12       18.75        3.26      4.93 o
  -1   2  12       45.25       34.16      5.04 o
   0   2  12       90.27      102.61      6.27 o
   1   2  12        0.75        2.41      5.36 o
   2   2  12      306.47      305.11      9.06 o
   3   2  12      252.36      241.18      7.14 o
   4   2  12       23.00        0.33     15.44 o
   5   2  12       24.67       30.87      6.81 o
   6   2  12        6.48      -15.00     16.39 o
   7   2  12       26.93       32.99      8.10 o
 -10   3  12       12.46        2.45      7.72 o
  -9   3  12       23.83       25.20      6.98 o
  -8   3  12       45.65       49.82      6.74 o
  -7   3  12       73.89       44.99      6.58 o
  -6   3  12        6.33        8.62      5.78 o
  -5   3  12      591.04      531.31     15.91 o
  -4   3  12       10.03        9.30      5.28 o
  -3   3  12      571.44      573.13     17.15 o
  -2   3  12       45.38       50.49      5.21 o
  -1   3  12       54.48       60.53      5.27 o
   0   3  12        0.40       -2.01      8.81 o
   1   3  12      383.24      385.19     11.10 o
   2   3  12      215.03      180.87      6.50 o
   3   3  12       35.10       36.15      6.02 o
   4   3  12       11.63        6.81     14.49 o
   5   3  12       12.06       18.45      6.55 o
   6   3  12      177.50      172.76      8.15 o
   7   3  12      102.32      104.65      8.67 o
 -10   4  12        0.42       -2.40     17.15 o
  -9   4  12      171.91      192.81      8.04 o
  -8   4  12        7.27        3.52     15.24 o
  -7   4  12       45.31       54.60      6.67 o
  -6   4  12       39.42       40.34      6.35 o
  -5   4  12       98.92       95.55      6.10 o
  -4   4  12        0.10      -12.98     12.98 o
  -3   4  12      750.17      652.77     18.40 o
  -2   4  12        4.11        3.27     12.21 o
  -1   4  12       30.27        2.80     12.74 o
   0   4  12       40.34       22.09      3.84 o
   1   4  12        0.48       -5.59      5.59 o
   2   4  12      217.18      200.15      6.72 o
   3   4  12      203.65      218.09      7.30 o
   4   4  12       78.53       83.75      6.77 o
   5   4  12        8.42        3.92     15.72 o
   6   4  12        0.01       -2.16     16.37 o
   7   4  12       11.95        2.40     18.62 o
 -10   5  12        4.19        0.39      7.86 o
  -9   5  12        0.27        3.54      6.94 o
  -8   5  12        5.28       18.99      6.60 o
  -7   5  12      253.07      279.88      7.92 o
  -6   5  12      280.50      293.22      9.26 o
  -5   5  12        1.14      -14.16     14.16 o
  -4   5  12      745.66      683.51     20.37 o
  -3   5  12       23.38       17.24      5.49 o
  -2   5  12      311.83      311.93      9.66 o
  -1   5  12      115.55      114.64      5.87 o
   0   5  12      124.42      118.97      8.21 o
   1   5  12       87.64       96.09      6.07 o
   2   5  12       65.16       47.93      6.06 o
   3   5  12      144.80      156.93      6.96 o
   4   5  12      139.35      114.26      7.07 o
   5   5  12       34.55       41.44      7.13 o
   6   5  12       22.09       25.56      7.32 o
   7   5  12      202.87      212.68      9.79 o
  -9   6  12        3.32        2.71     16.10 o
  -8   6  12       86.32       80.49      7.24 o
  -7   6  12       36.18       36.77      6.70 o
  -6   6  12      326.68      274.18      8.31 o
  -5   6  12       34.58       39.29      6.38 o
  -4   6  12      587.32      553.79     16.66 o
  -3   6  12      153.44      137.17      6.30 o
  -2   6  12       10.27        2.49     12.98 o
  -1   6  12        1.32       -2.23     13.49 o
   0   6  12       12.44       14.43      4.00 o
   1   6  12        0.64       16.47      5.75 o
   2   6  12       11.57        4.71     14.08 o
   3   6  12       10.97       23.24      6.26 o
   4   6  12       85.82       82.16      7.07 o
   5   6  12       15.88        7.39     16.22 o
   6   6  12       97.09       95.59      7.85 o
  -9   7  12        4.57      -18.03     18.03 o
  -8   7  12      155.38      189.86      8.04 o
  -7   7  12       32.88       49.32      6.80 o
  -6   7  12        2.38      -12.54     14.48 o
  -5   7  12       44.83       43.18      6.39 o
  -4   7  12       85.95       83.67      6.51 o
  -3   7  12       33.15       38.68      5.95 o
  -2   7  12       58.54       50.88      5.97 o
  -1   7  12        4.78       12.39      5.64 o
   0   7  12       23.56       28.39      4.14 o
   1   7  12      104.11       95.91      6.74 o
   2   7  12      115.95      119.74      6.94 o
   3   7  12       65.75       50.29      6.68 o
   4   7  12      217.10      217.03      7.88 o
   5   7  12       26.13       -0.43     16.65 o
   6   7  12        1.68      -15.45     17.78 o
  -9   8  12        4.25       -3.37     18.00 o
  -8   8  12       17.00       21.04      7.12 o
  -7   8  12       93.16       95.68      7.42 o
  -6   8  12        0.06      -10.87     14.47 o
  -5   8  12      107.49      110.43      6.87 o
  -4   8  12      100.20       91.60      6.66 o
  -3   8  12      317.42      319.40     10.08 o
  -2   8  12        1.30      -12.78     14.77 o
  -1   8  12      166.42      180.82      6.99 o
   0   8  12        0.64       -8.01     15.14 o
   1   8  12      124.20      145.95      6.97 o
   2   8  12       23.06       24.23      6.38 o
   3   8  12      122.56      106.65      7.19 o
   4   8  12        1.00       -5.61     15.57 o
   5   8  12        1.58        1.33     15.98 o
   6   8  12       63.81       65.23      8.43 o
  -8   9  12        0.27       -5.96     16.39 o
  -7   9  12        5.89       -3.00     16.40 o
  -6   9  12       19.79       28.72      6.79 o
  -5   9  12       78.65       79.45      6.78 o
  -4   9  12      206.77      215.11      7.36 o
  -3   9  12       81.69       67.35      6.64 o
  -2   9  12      282.94      268.92      8.17 o
  -1   9  12        0.80        0.43      6.06 o
   0   9  12       51.26       58.02      4.59 o
   1   9  12       54.27       52.30      6.57 o
   2   9  12      189.91      182.45      7.45 o
   3   9  12       42.72       58.49      6.89 o
   4   9  12        1.98        3.35     15.92 o
   5   9  12        4.58        2.43      7.34 o
  -8  10  12        8.11       -2.40     17.28 o
  -7  10  12       29.46       26.46      7.38 o
  -6  10  12       54.58       50.44      7.08 o
  -5  10  12      257.23      281.49      9.50 o
  -4  10  12      130.53      126.68      7.17 o
  -3  10  12       59.99       46.80      6.48 o
  -2  10  12        0.17       -0.93      6.21 o
  -1  10  12       78.77       77.29      6.83 o
   0  10  12      140.55      142.07      5.03 o
   1  10  12      224.40      222.86      7.63 o
   2  10  12       34.32       22.41      6.83 o
   3  10  12      217.95      223.62      8.27 o
   4  10  12        0.10        3.13     15.69 o
   5  10  12       52.79       48.99      8.38 o
  -7  11  12        3.36       -0.19      7.73 o
  -6  11  12        0.34      -16.96     16.96 o
  -5  11  12        1.12        4.56     15.33 o
  -4  11  12       23.74       32.86      6.73 o
  -3  11  12       50.60       51.20      6.85 o
  -2  11  12      124.94      134.13      7.18 o
  -1  11  12       93.12       95.17      6.96 o
   0  11  12       38.93       39.86      4.76 o
   1  11  12       90.85       95.05      7.27 o
   2  11  12       27.70       34.77      6.79 o
   3  11  12       48.96       63.68      7.30 o
   4  11  12        2.18      -16.92     16.92 o
  -6  12  12        0.28      -16.77     16.77 o
  -5  12  12       91.94       98.40      7.80 o
  -4  12  12       17.31       20.46      6.94 o
  -3  12  12      674.44      712.42     21.08 o
  -2  12  12      182.85      184.93      7.80 o
  -1  12  12       38.71       50.00      6.90 o
   0  12  12        0.86      -11.04     11.04 o
   1  12  12       56.49       64.03      7.18 o
   2  12  12       21.66       31.79      7.09 o
   3  12  12       18.55       -6.96     17.78 o
  -5  13  12       20.59       44.02      7.61 o
  -4  13  12        4.48       -7.24     17.09 o
  -3  13  12        0.81      -16.54     16.54 o
  -2  13  12       42.13       41.57      7.16 o
  -1  13  12       14.70        4.21      7.10 o
   0  13  12       78.28       80.26      5.32 o
   1  13  12       29.66       31.68      7.23 o
   2  13  12       34.17       21.72      7.97 o
  -4  14  12        9.70        2.42     18.02 o
  -3  14  12        2.56       10.90      7.81 o
  -2  14  12        2.91       13.83      7.57 o
  -1  14  12       33.75       22.80      7.92 o
   0  14  12       39.34       44.52      5.75 o
   1  14  12       82.37       92.74      8.51 o
  -9   0  13        1.90       -1.28     15.97 o
  -7   0  13       69.73       68.60      6.53 o
  -5   0  13      300.71      278.33      8.35 o
  -3   0  13     1348.59     1148.36     22.12 o
  -1   0  13      227.77      187.52      6.00 o
   1   0  13      728.16      672.54     19.17 o
   3   0  13      420.78      432.48     12.62 o
   5   0  13      141.47      163.33      7.80 o
   7   0  13      127.57      124.47      9.23 o
 -10   1  13        5.44        6.19     17.36 o
  -9   1  13       30.33       38.19      7.02 o
  -8   1  13       67.53       62.00      7.67 o
  -7   1  13      193.66      207.96      5.87 o
  -6   1  13        0.05        0.30     20.24 o
  -5   1  13     1207.32     1182.04     18.18 o
  -4   1  13      443.52      432.55      9.42 o
  -3   1  13      725.37      686.31     13.39 o
  -2   1  13      163.07      166.87      4.66 o
  -1   1  13      751.91      684.81     13.30 o
   0   1  13       68.44       56.47      2.75 o
   1   1  13      233.83      230.35      4.81 o
   2   1  13       32.34       25.33      7.58 o
   3   1  13      113.57      118.77      4.90 o
   4   1  13        3.62       -1.77     10.34 o
   5   1  13        1.17      -15.82     15.82 o
   6   1  13        4.23        9.32      7.16 o
   7   1  13       29.38       31.76      8.36 o
 -10   2  13       40.16       41.06      7.99 o
  -9   2  13       22.29       29.26      6.80 o
  -8   2  13       33.08       40.22      6.67 o
  -7   2  13      113.20       92.38      6.70 o
  -6   2  13      180.95      195.00      7.04 o
  -5   2  13      272.34      302.40      9.84 o
  -4   2  13       21.48       11.43      5.57 o
  -3   2  13     1741.35     1613.81     25.73 o
  -2   2  13      544.06      473.39     14.69 o
  -1   2  13       93.44      107.05      5.56 o
   0   2  13      608.55      603.04     17.34 o
   1   2  13       13.45       11.50      5.71 o
   2   2  13      400.02      402.10     11.91 o
   3   2  13       68.97       65.25      6.52 o
   4   2  13       19.40       21.64      6.43 o
   5   2  13      239.93      236.27      8.23 o
   6   2  13       14.29        3.57      7.30 o
 -10   3  13       51.57       53.16      8.28 o
  -9   3  13       36.00       47.63      7.28 o
  -8   3  13       16.98       19.06      6.68 o
  -7   3  13      102.79      103.28      7.01 o
  -6   3  13       92.69       87.58      6.60 o
  -5   3  13      342.22      314.66     10.10 o
  -4   3  13       78.02       68.84      5.90 o
  -3   3  13       16.72       15.30      5.46 o
  -2   3  13      686.27      664.00     18.89 o
  -1   3  13       40.14       52.79      5.47 o
   0   3  13      942.49      854.40     32.59 o
   1   3  13       74.50       92.90      6.10 o
   2   3  13      472.29      462.70     12.61 o
   3   3  13      218.94      190.90      7.27 o
   4   3  13      168.36      174.52      7.45 o
   5   3  13       16.81        4.10     16.05 o
   6   3  13      426.73      444.85     14.00 o
 -10   4  13      101.09      106.12      8.80 o
  -9   4  13        0.08        4.32      6.74 o
  -8   4  13       25.25       33.02      6.89 o
  -7   4  13       23.25        2.72      6.44 o
  -6   4  13      266.78      285.56      7.65 o
  -5   4  13       63.84       64.06      6.11 o
  -4   4  13      855.39      809.05     20.90 o
  -3   4  13       35.84       23.06      5.56 o
  -2   4  13       25.60       -3.01     13.10 o
  -1   4  13      446.72      447.38     12.79 o
   0   4  13       53.15       57.83      4.13 o
   1   4  13        0.58        7.28      5.74 o
   2   4  13       68.89       74.05      6.60 o
   3   4  13       57.00       51.04      6.54 o
   4   4  13       45.33       53.02      6.92 o
   5   4  13       19.26      -16.69     16.69 o
   6   4  13       64.32       66.87      7.68 o
  -9   5  13       61.44       66.92      7.54 o
  -8   5  13       26.47       29.09      7.05 o
  -7   5  13        1.45        6.49     14.90 o
  -6   5  13       51.87       65.37      6.49 o
  -5   5  13       29.54       33.85      6.29 o
  -4   5  13      153.67      167.80      6.56 o
  -3   5  13       22.07       21.66      5.65 o
  -2   5  13       23.32       15.30      5.69 o
  -1   5  13       70.04       68.25      6.05 o
   0   5  13      171.76      161.69      4.66 o
   1   5  13      376.05      361.88     10.99 o
   2   5  13       29.34       24.93      6.37 o
   3   5  13       69.86       72.12      6.78 o
   4   5  13      139.39      124.93      7.39 o
   5   5  13       25.85       25.14      7.21 o
   6   5  13       15.95        3.73     18.62 o
  -9   6  13      190.49      209.70      9.16 o
  -8   6  13        0.21        1.72     16.12 o
  -7   6  13        5.32        7.99      6.56 o
  -6   6  13        8.12       12.77      6.25 o
  -5   6  13      147.74      121.76      6.72 o
  -4   6  13        0.05      -14.04     14.04 o
  -3   6  13      219.23      200.02      6.76 o
  -2   6  13        7.30       13.87      5.64 o
  -1   6  13     1831.14     1865.04     29.04 o
   0   6  13      412.12      407.56      8.26 o
   1   6  13      478.45      502.38     15.23 o
   2   6  13       52.99       59.95      6.39 o
   3   6  13       42.04       40.31      6.66 o
   4   6  13       95.44       86.74      7.14 o
   5   6  13       95.45       85.50      7.81 o
   6   6  13       23.25       25.67      8.20 o
  -9   7  13       39.64       47.36      8.09 o
  -8   7  13       10.88        2.63     16.01 o
  -7   7  13       16.64       22.72      6.76 o
  -6   7  13        3.09        8.09      6.29 o
  -5   7  13        7.12        6.68     14.14 o
  -4   7  13       56.99       50.61      6.42 o
  -3   7  13       73.44       63.38      6.45 o
  -2   7  13      181.87      160.67      7.03 o
  -1   7  13        2.65       -6.31      6.31 o
   0   7  13      114.80      128.90      4.90 o
   1   7  13      209.06      188.73      7.34 o
   2   7  13        2.11       -7.43     14.63 o
   3   7  13      116.74      126.72      7.30 o
   4   7  13      106.94      131.64      7.58 o
   5   7  13       39.80       45.86      7.42 o
  -8   8  13       10.36        8.10      7.08 o
  -7   8  13       65.51       63.02      7.40 o
  -6   8  13        0.05        5.95      6.40 o
  -5   8  13       34.38       34.16      6.47 o
  -4   8  13      126.47      112.88      6.75 o
  -3   8  13        0.77      -13.19     14.36 o
  -2   8  13       16.99       24.88      6.23 o
  -1   8  13       40.43       28.07      6.45 o
   0   8  13       34.28       34.17      4.50 o
   1   8  13       67.26       66.10      6.59 o
   2   8  13        2.49       -9.28     14.88 o
   3   8  13       23.66       22.31      6.86 o
   4   8  13        6.58        3.64      7.12 o
   5   8  13       49.08       51.46      8.13 o
  -8   9  13       35.72       43.84      7.94 o
  -7   9  13        0.68        7.11      6.77 o
  -6   9  13        6.86        0.39      6.66 o
  -5   9  13        2.37       -0.73      6.40 o
  -4   9  13      422.37      383.95     11.44 o
  -3   9  13      232.61      236.18      7.64 o
  -2   9  13      162.81      165.15      7.08 o
  -1   9  13      235.90      240.50      7.45 o
   0   9  13       79.59       76.60      4.91 o
   1   9  13      177.80      199.98      7.68 o
   2   9  13       72.30       71.32      7.02 o
   3   9  13        0.13        0.78      6.88 o
   4   9  13       66.26       66.88      7.53 o
   5   9  13        2.27      -14.11     18.00 o
  -7  10  13       11.09       18.29      7.17 o
  -6  10  13       72.41       80.19      7.33 o
  -5  10  13       63.87       71.86      7.19 o
  -4  10  13       49.00       54.55      6.82 o
  -3  10  13      139.28      132.81      7.34 o
  -2  10  13       51.15       47.22      6.68 o
  -1  10  13       83.28       78.66      6.96 o
   0  10  13       11.78        5.64      6.11 o
   1  10  13      126.43      141.55      7.54 o
   2  10  13       56.73       57.24      7.13 o
   3  10  13       92.93      104.50      7.73 o
   4  10  13       37.88       35.12      8.06 o
  -7  11  13       18.31       19.13      7.92 o
  -6  11  13       40.15       32.94      7.38 o
  -5  11  13        0.69       -1.30     16.05 o
  -4  11  13       18.19       19.51      6.79 o
  -3  11  13      162.62      141.33      7.72 o
  -2  11  13      123.57      115.58      7.32 o
  -1  11  13        0.10      -15.51     16.23 o
   0  11  13        2.24       -1.70     10.24 o
   1  11  13      208.53      212.14      8.18 o
   2  11  13       19.58        9.76      7.05 o
   3  11  13       18.14       24.10      7.63 o
  -6  12  13        1.98        7.23     16.91 o
  -5  12  13       37.69       44.95      7.38 o
  -4  12  13      135.29      138.37      7.92 o
  -3  12  13       57.82       54.65      7.45 o
  -2  12  13      206.37      232.15      8.23 o
  -1  12  13        7.75       -8.90     15.75 o
   0  12  13       44.91       50.07      5.08 o
   1  12  13       50.75       57.10      7.45 o
   2  12  13      117.61      143.01      8.66 o
   3  12  13       19.16       19.58      8.07 o
  -5  13  13       29.98      -17.04     19.05 o
  -4  13  13        0.62        1.69      7.83 o
  -3  13  13       31.78        4.58     17.34 o
  -2  13  13       23.39       18.10      7.37 o
  -1  13  13        1.84      -17.17     17.20 o
   0  13  13      104.58      128.46     11.65 o
   1  13  13       54.82       58.52      7.92 o
  -3  14  13      110.42      115.13      8.78 o
  -2  14  13       16.70       25.81      7.79 o
  -1  14  13       66.34       65.99      8.41 o
   0  14  13        8.26      -12.91     12.91 o
 -10   0  14        0.82        5.87     17.29 o
  -8   0  14      119.11      129.29      7.43 o
  -6   0  14       37.28       44.96      6.56 o
  -4   0  14      521.83      424.55     12.64 o
  -2   0  14      169.91      182.76      6.25 o
   0   0  14      333.29      406.54      8.67 o
   2   0  14      384.30      357.39     10.63 o
   4   0  14       24.06       22.49      6.76 o
   6   0  14       39.38       26.51      8.16 o
 -10   1  14        0.47       -0.59      7.84 o
  -9   1  14       37.08       39.44      7.07 o
  -8   1  14       28.35       35.56      5.42 o
  -7   1  14       69.66       71.92      4.81 o
  -6   1  14        4.00        5.21      7.38 o
  -5   1  14      305.57      312.87      8.21 o
  -4   1  14      733.13      742.22     30.98 o
  -3   1  14      183.60      169.56      4.44 o
  -2   1  14      129.54      120.18      4.25 o
  -1   1  14        8.51        5.46      5.03 o
   0   1  14       11.59       12.86      3.22 o
   1   1  14      102.35       99.39      4.51 o
   2   1  14       71.37       68.83      4.69 o
   3   1  14       35.90       44.69      5.62 o
   4   1  14       53.69       60.38      5.34 o
   5   1  14       60.86       61.22      5.32 o
   6   1  14       11.09       12.54      7.81 o
  -9   2  14      158.05      197.57      8.15 o
  -8   2  14       17.46       -9.42     15.62 o
  -7   2  14      144.15      170.32      7.34 o
  -6   2  14      185.19      218.79      7.19 o
  -5   2  14        1.75      -11.59     15.01 o
  -4   2  14      122.72      114.42      6.24 o
  -3   2  14      126.44      129.96      6.07 o
  -2   2  14      134.29      119.00      6.00 o
  -1   2  14        0.48      -13.39     13.39 o
   0   2  14      256.92      263.87      5.45 o
   1   2  14       12.25        5.84     13.83 o
   2   2  14       82.81       88.48      6.60 o
   3   2  14       35.20       33.46      6.46 o
   4   2  14       38.04       33.16      6.85 o
   5   2  14       86.87       83.47      7.57 o
   6   2  14        9.67       -4.70     18.04 o
  -9   3  14       40.37       54.69      7.33 o
  -8   3  14        1.07       -6.08      6.76 o
  -7   3  14      167.03      195.02      7.64 o
  -6   3  14        8.54       -2.43     14.17 o
  -5   3  14       13.94       22.17      6.21 o
  -4   3  14       81.67       73.86      6.01 o
  -3   3  14        0.05       -0.29     12.75 o
  -2   3  14      647.66      585.34     16.62 o
  -1   3  14       11.68      -11.71     13.52 o
   0   3  14      584.73      590.78     12.13 o
   1   3  14       35.41       44.65      6.45 o
   2   3  14        1.30        1.12      6.21 o
   3   3  14       23.55       26.28      6.44 o
   4   3  14       41.36       35.55      6.92 o
   5   3  14        1.68       -1.73     16.03 o
   6   3  14        1.35        7.80      8.04 o
  -9   4  14        1.79      -16.52     16.52 o
  -8   4  14       19.43        8.02      7.01 o
  -7   4  14        1.85       -5.84     15.03 o
  -6   4  14        0.73       -9.95     13.58 o
  -5   4  14      131.79      150.03      6.95 o
  -4   4  14        0.08       -1.88     13.76 o
  -3   4  14       57.95       68.26      5.95 o
  -2   4  14       12.66        5.93     13.87 o
  -1   4  14       14.29       20.04      5.71 o
   0   4  14      147.91      142.56      4.64 o
   1   4  14        6.01        4.82     14.37 o
   2   4  14      264.61      267.94      7.96 o
   3   4  14      108.40       99.25      7.09 o
   4   4  14      307.70      309.41      9.30 o
   5   4  14       35.86       27.28      7.48 o
   6   4  14        6.76        9.38      8.12 o
  -9   5  14        4.73        4.97      7.73 o
  -8   5  14       42.32       51.69      6.98 o
  -7   5  14       16.89        6.74      6.75 o
  -6   5  14       41.69       44.49      6.34 o
  -5   5  14        0.78        5.15     14.15 o
  -4   5  14      103.34       88.82      6.62 o
  -3   5  14      340.16      328.84      9.64 o
  -2   5  14      150.87      121.25      6.36 o
  -1   5  14       72.38       80.20      6.12 o
   0   5  14       66.73       65.38      8.56 o
   1   5  14      152.53      170.62      7.15 o
   2   5  14       16.65      -15.10     15.10 o
   3   5  14      251.88      243.07      7.92 o
   4   5  14       14.57       17.71      6.97 o
   5   5  14       25.32       25.95      7.44 o
  -9   6  14       20.62       38.29      7.97 o
  -8   6  14       10.17        4.85     15.99 o
  -7   6  14       10.43        6.19     15.89 o
  -6   6  14        5.09       16.34      6.29 o
  -5   6  14       22.59      -13.18     14.75 o
  -4   6  14      166.68      171.01      7.07 o
  -3   6  14       12.75       -2.94     14.01 o
  -2   6  14      103.82       85.34      6.56 o
  -1   6  14       87.62       71.34      6.66 o
   0   6  14       27.55       32.87      4.52 o
   1   6  14        0.03        3.10     14.25 o
   2   6  14       14.12       25.97      6.41 o
   3   6  14        5.00       -4.66     14.88 o
   4   6  14        0.87        6.08      6.92 o
   5   6  14       23.66       17.13      7.94 o
  -8   7  14       12.59       14.60      7.29 o
  -7   7  14       87.33      125.78      7.49 o
  -6   7  14       96.23       98.95      7.02 o
  -5   7  14       12.10       18.80      6.26 o
  -4   7  14        2.55      -14.42     14.42 o
  -3   7  14      123.40      122.83      6.75 o
  -2   7  14      188.92      175.81      7.25 o
  -1   7  14      139.91      119.18      6.95 o
   0   7  14       40.20       39.13      4.57 o
   1   7  14        1.77      -11.47     14.44 o
   2   7  14        0.02        2.65     14.55 o
   3   7  14       26.78       -1.62     16.30 o
   4   7  14       17.41        7.48     17.50 o
   5   7  14        0.18        1.43      7.84 o
  -8   8  14       10.38       18.11      7.78 o
  -7   8  14       17.04        8.75      7.09 o
  -6   8  14       11.23        4.31      6.82 o
  -5   8  14       20.35       21.12      6.65 o
  -4   8  14        7.43        6.24     14.52 o
  -3   8  14       18.54       26.95      6.31 o
  -2   8  14      167.26      163.09      7.22 o
  -1   8  14       55.53       57.61      6.52 o
   0   8  14      106.15      111.44      4.97 o
   1   8  14       13.66       11.05      6.58 o
   2   8  14      373.43      381.43     11.56 o
   3   8  14       44.26       53.58      7.26 o
   4   8  14      204.71      204.01      8.51 o
  -7   9  14       18.70       -4.13     16.91 o
  -6   9  14       32.47       61.64      7.06 o
  -5   9  14        0.24       -8.14     15.14 o
  -4   9  14        2.19       15.41      6.44 o
  -3   9  14        0.79        2.65     14.63 o
  -2   9  14       41.76       36.17      6.69 o
  -1   9  14        1.40        3.75     14.56 o
   0   9  14       89.06       96.96     11.52 o
   1   9  14        6.95        0.59      6.73 o
   2   9  14        0.38       -8.71     15.53 o
   3   9  14       27.35        7.52     17.36 o
   4   9  14       38.11       41.91      8.20 o
  -7  10  14       12.56        8.15     17.33 o
  -6  10  14       69.00       71.63      7.50 o
  -5  10  14       32.26       32.52      7.14 o
  -4  10  14       50.58       47.32      6.94 o
  -3  10  14       22.98       27.23      6.75 o
  -2  10  14      131.36      141.70      7.43 o
  -1  10  14      124.03      116.05      7.41 o
   0  10  14       55.84       52.33      6.01 o
   1  10  14       46.63       44.44      7.14 o
   2  10  14        0.60       -6.13     15.71 o
   3  10  14        1.08        7.87     17.01 o
  -6  11  14       20.02       34.53      7.96 o
  -5  11  14        7.77        5.01      7.08 o
  -4  11  14       11.99       19.29      7.01 o
  -3  11  14       89.94       91.79      7.48 o
  -2  11  14        1.19       -1.33      6.85 o
  -1  11  14      103.02      111.15      7.58 o
   0  11  14       29.82       30.95      5.08 o
   1  11  14       14.85       -3.96     16.49 o
   2  11  14        7.91       11.72      7.64 o
   3  11  14       67.32       84.13      8.42 o
  -5  12  14        5.12        1.91     17.94 o
  -4  12  14        0.62      -12.92     16.89 o
  -3  12  14        2.57       -2.70     16.78 o
  -2  12  14        5.54        7.52      7.14 o
  -1  12  14       42.24       41.61      7.23 o
   0  12  14        0.01        5.88      6.57 o
   1  12  14        0.28        8.84     17.69 o
   2  12  14        3.12       10.71      7.99 o
  -4  13  14       17.83       29.17      8.11 o
  -3  13  14        0.12      -18.21     18.21 o
  -2  13  14       16.50       38.59      7.69 o
  -1  13  14        2.14       -3.31     17.15 o
   0  13  14       99.70      104.03      6.08 o
  -9   0  15        0.06       -1.72      7.12 o
  -7   0  15       62.02       51.16      6.80 o
  -5   0  15       26.82       17.09      6.30 o
  -3   0  15      724.90      631.19     17.80 o
  -1   0  15      171.94      147.59      6.52 o
   1   0  15       35.03       37.60      6.41 o
   3   0  15       33.01       34.98      6.67 o
   5   0  15       33.79       -1.35     17.36 o
  -9   1  15        4.21       -3.23     16.65 o
  -8   1  15       65.41       72.57      5.22 o
  -7   1  15       44.69       52.42      4.80 o
  -6   1  15        6.97      -10.61     10.61 o
  -5   1  15       76.36       91.60      4.74 o
  -4   1  15      307.18      326.74      6.99 o
  -3   1  15        9.45       -2.52      5.25 o
  -2   1  15       43.48       45.27      4.26 o
  -1   1  15        0.58       -9.42      9.42 o
   0   1  15      146.44      120.97      3.39 o
   1   1  15        3.03       -1.55      7.15 o
   2   1  15      210.98      205.38     11.57 o
   3   1  15       27.09       28.29      4.78 o
   4   1  15       16.07       18.81      4.89 o
   5   1  15       32.77       28.67      7.58 o
  -9   2  15        9.96       -6.05     17.44 o
  -8   2  15        0.09      -14.99     15.43 o
  -7   2  15        2.67       -3.56     15.25 o
  -6   2  15        5.80       18.33      6.24 o
  -5   2  15      118.58      125.43      6.94 o
  -4   2  15       26.46       19.25      6.22 o
  -3   2  15       19.61       32.93      5.82 o
  -2   2  15       14.25       -1.23     14.27 o
  -1   2  15        2.75       -1.21      5.70 o
   0   2  15        7.32       -0.73     10.11 o
   1   2  15       93.18       84.62      6.74 o
   2   2  15       54.09       38.68      6.68 o
   3   2  15      164.49      160.34      7.48 o
   4   2  15        8.97       -4.54     16.01 o
   5   2  15       84.69      101.58      7.90 o
  -9   3  15       26.98       33.67      7.95 o
  -8   3  15      104.13      103.23      7.54 o
  -7   3  15       31.93       30.73      6.96 o
  -6   3  15      158.90      143.18      7.07 o
  -5   3  15      141.39      122.27      6.90 o
  -4   3  15      418.90      377.62     11.45 o
  -3   3  15        2.78        3.80     13.89 o
  -2   3  15      399.34      383.26     12.02 o
  -1   3  15      257.07      242.60      7.41 o
   0   3  15       47.52       46.30      4.54 o
   1   3  15       55.52       68.33      6.58 o
   2   3  15       20.98       29.78      6.45 o
   3   3  15       38.04       48.00      6.91 o
   4   3  15        5.21        6.69     16.41 o
   5   3  15       35.82       35.36      7.71 o
  -9   4  15       50.15       50.03      8.13 o
  -8   4  15       39.05       44.81      7.17 o
  -7   4  15        7.81        1.76      6.74 o
  -6   4  15      215.48      217.65      7.66 o
  -5   4  15       31.64       31.81      6.36 o
  -4   4  15       36.81       48.12      6.27 o
  -3   4  15        2.62       10.53      5.95 o
  -2   4  15       67.18       69.68      6.42 o
  -1   4  15        6.72        9.00      6.17 o
   0   4  15        0.38       -6.60     11.11 o
   1   4  15       68.24       65.92      6.65 o
   2   4  15        7.40      -15.49     15.49 o
   3   4  15       17.11        5.10     15.73 o
   4   4  15        0.10        5.89      7.14 o
   5   4  15        0.17        5.63     17.19 o
  -9   5  15        1.05       10.11      7.79 o
  -8   5  15        6.27       -5.36     15.60 o
  -7   5  15        5.80        4.19     15.52 o
  -6   5  15       75.78       87.35      7.02 o
  -5   5  15        2.13       -5.10     14.43 o
  -4   5  15       28.56       29.41      6.21 o
  -3   5  15       66.68       54.03      6.45 o
  -2   5  15       16.67        7.69      6.20 o
  -1   5  15       17.96       40.88      6.20 o
   0   5  15        3.73        4.92     11.59 o
   1   5  15        0.91      -14.78     14.78 o
   2   5  15      180.50      188.72      7.42 o
   3   5  15       19.09       13.65      6.97 o
   4   5  15      521.61      553.41     15.80 o
   5   5  15        6.69      -18.59     18.59 o
  -8   6  15        3.24      -16.80     16.80 o
  -7   6  15      252.43      268.63      8.55 o
  -6   6  15        2.79       -9.97     15.57 o
  -5   6  15      232.65      222.21      7.62 o
  -4   6  15        4.75       -3.56      6.29 o
  -3   6  15       97.41       80.32      6.67 o
  -2   6  15       26.11       21.88      6.19 o
  -1   6  15       31.02       28.65      6.38 o
   0   6  15      121.81      115.35      4.97 o
   1   6  15       50.70       56.51      6.82 o
   2   6  15       15.98       14.40      6.78 o
   3   6  15        0.10      -16.81     16.81 o
   4   6  15        0.71        3.31      7.32 o
   5   6  15       62.28       69.78      8.83 o
  -8   7  15        5.84        9.19      7.61 o
  -7   7  15      165.44      190.06      8.31 o
  -6   7  15      119.14      144.24      7.59 o
  -5   7  15       96.15       98.12      7.07 o
  -4   7  15        2.42        2.62     14.51 o
  -3   7  15      156.32      153.51      7.27 o
  -2   7  15       56.40       57.57      6.55 o
  -1   7  15       70.75       86.30      6.76 o
   0   7  15       25.44       22.37     12.14 o
   1   7  15        0.00        4.22     15.16 o
   2   7  15       14.23      -13.76     16.30 o
   3   7  15       11.81       13.31      7.06 o
   4   7  15       52.52       54.72      8.26 o
  -8   8  15       33.84       39.76      8.19 o
  -7   8  15        7.37       -6.89     16.90 o
  -6   8  15       41.20       54.25      7.20 o
  -5   8  15       18.73        6.55     15.46 o
  -4   8  15       46.85       53.06      6.79 o
  -3   8  15        5.33      -15.61     15.61 o
  -2   8  15        0.52        0.76     14.75 o
  -1   8  15       23.28       26.43      6.65 o
   0   8  15        5.30        4.80     14.44 o
   1   8  15       18.93       23.67      6.75 o
   2   8  15       82.86       69.41      7.59 o
   3   8  15      186.54      190.58      8.39 o
   4   8  15        9.59      -18.48     18.48 o
  -7   9  15        7.78      -14.33     17.40 o
  -6   9  15      153.58      171.50      8.15 o
  -5   9  15       51.93       72.16      7.36 o
  -4   9  15       57.15       53.19      7.20 o
  -3   9  15        5.96       15.12      6.59 o
  -2   9  15       67.58       63.02      7.12 o
  -1   9  15       35.28       25.57      7.03 o
   0   9  15      168.68      185.92      5.58 o
   1   9  15      108.52      117.94      7.59 o
   2   9  15        6.10      -15.93     17.00 o
   3   9  15       91.97       90.51      8.39 o
  -6  10  15       17.05       30.70      7.85 o
  -5  10  15       37.69       31.91      7.23 o
  -4  10  15      250.46      272.89      8.65 o
  -3  10  15        4.72       -1.69     15.91 o
  -2  10  15       35.25       38.48      7.13 o
  -1  10  15        7.34        6.61      6.87 o
   0  10  15      109.51      108.47      5.45 o
   1  10  15        0.01       -1.76     16.29 o
   2  10  15       18.51      -12.98     17.79 o
   3  10  15        1.06      -10.77     17.75 o
  -5  11  15        7.95       -7.93      7.93 o
  -4  11  15        3.73       -7.31      7.31 o
  -3  11  15       27.64        4.46     16.74 o
  -2  11  15       36.15       43.12      7.36 o
  -1  11  15       18.64       14.53      7.19 o
   0  11  15       52.90       63.66      5.35 o
   1  11  15       82.07       72.44      8.35 o
   2  11  15       70.12       90.56      8.55 o
  -4  12  15        9.75       16.89      8.10 o
  -3  12  15       31.11       31.58      8.05 o
  -2  12  15       29.32        7.02     18.44 o
  -1  12  15      205.31      189.66      9.44 o
   0  12  15        0.03      -12.72     12.72 o
  -8   0  16       46.25       42.66      7.05 o
  -6   0  16        3.97       -6.91     14.62 o
  -4   0  16       12.23      -14.45     14.45 o
  -2   0  16      213.34      170.37      6.95 o
   0   0  16      118.18      114.88      4.78 o
   2   0  16      240.79      251.92      7.95 o
   4   0  16      150.34      164.38      8.12 o
  -9   1  16        1.35        5.76      7.74 o
  -8   1  16       10.09        5.02      7.00 o
  -7   1  16       58.30       74.00     10.09 o
  -6   1  16      152.70      163.27      5.31 o
  -5   1  16       11.29       -2.11      5.83 o
  -4   1  16      268.99      267.59      8.04 o
  -3   1  16        7.11        5.84      8.13 o
  -2   1  16       38.92       50.79      7.43 o
  -1   1  16       53.91       51.69      4.49 o
   0   1  16       40.77       39.48      3.19 o
   1   1  16       47.88       48.65      4.86 o
   2   1  16       10.63       13.62     13.24 o
   3   1  16        0.23       -2.65      7.24 o
   4   1  16       21.84       22.48      7.30 o
   5   1  16       15.95        2.02      8.31 o
  -9   2  16        4.96        3.39     17.08 o
  -8   2  16        8.05        4.43     16.56 o
  -7   2  16        0.03        1.25     15.44 o
  -6   2  16       61.18       67.30      6.77 o
  -5   2  16        5.79        5.14     14.82 o
  -4   2  16        1.59        2.07     14.09 o
  -3   2  16       38.69       50.47      6.33 o
  -2   2  16        4.31       -9.96     13.78 o
  -1   2  16      131.96      127.66      6.85 o
   0   2  16       32.83       35.23      4.64 o
   1   2  16        2.51       -8.67     14.95 o
   2   2  16        2.48      -15.20     15.42 o
   3   2  16       10.71       -2.04     16.00 o
   4   2  16        0.76      -17.15     17.15 o
   5   2  16        0.18        8.63      8.01 o
  -9   3  16        1.70      -18.15     18.15 o
  -8   3  16       80.64      114.49      7.76 o
  -7   3  16       19.79       27.12      6.91 o
  -6   3  16        0.63       -8.18     14.91 o
  -5   3  16        4.23       -3.73     14.65 o
  -4   3  16       71.99       71.04      6.48 o
  -3   3  16       19.40       20.32      6.20 o
  -2   3  16       23.18       26.46      6.23 o
  -1   3  16       89.99       72.91      6.63 o
   0   3  16        0.27       -3.15     10.10 o
   1   3  16      154.94      141.18      7.30 o
   2   3  16        3.80       -5.40     15.25 o
   3   3  16      154.41      151.88      7.87 o
   4   3  16       18.30       16.41      7.44 o
   5   3  16       34.61       35.71      8.59 o
  -8   4  16        9.19       -1.37     16.08 o
  -7   4  16       81.22       90.57      7.73 o
  -6   4  16        5.90        4.77      6.55 o
  -5   4  16      106.40      128.91      7.14 o
  -4   4  16        0.21       -5.38     14.25 o
  -3   4  16       26.49       33.55      6.21 o
  -2   4  16       20.54       -3.12     14.71 o
  -1   4  16        3.85       18.20      6.18 o
   0   4  16       33.05       32.48     10.62 o
   1   4  16       27.02       34.96      6.57 o
   2   4  16        4.02        0.79     15.45 o
   3   4  16        8.25       -2.10     16.12 o
   4   4  16        7.13       13.77      7.33 o
  -8   5  16       13.87       12.32      7.78 o
  -7   5  16       19.14       20.21      7.13 o
  -6   5  16       63.89       51.24      7.10 o
  -5   5  16        3.59       -0.73      6.49 o
  -4   5  16        1.52        5.95      6.15 o
  -3   5  16       83.38       78.39      6.72 o
  -2   5  16        2.05        4.48      6.18 o
  -1   5  16       80.47       81.25      6.97 o
   0   5  16        2.12        2.92     19.20 o
   1   5  16       14.53       15.61      6.70 o
   2   5  16        0.17        2.02     14.91 o
   3   5  16       17.39       23.85      7.18 o
   4   5  16       57.99       51.69      8.33 o
  -8   6  16       94.08      102.46      8.73 o
  -7   6  16        2.81       -6.28     16.51 o
  -6   6  16       44.43       59.22      6.94 o
  -5   6  16        0.00        3.07      6.43 o
  -4   6  16        6.26       -1.15     14.92 o
  -3   6  16        6.81       11.98      6.28 o
  -2   6  16      112.26      110.29      6.96 o
  -1   6  16       21.75       25.73      6.47 o
   0   6  16      153.95      152.87      5.24 o
   1   6  16       38.35       43.78      6.86 o
   2   6  16       74.10       73.20      7.34 o
   3   6  16        6.46        7.70      7.07 o
   4   6  16       20.15       14.53      8.28 o
  -7   7  16        3.28       10.95      7.15 o
  -6   7  16       32.74       39.04      7.17 o
  -5   7  16       15.20       18.58      6.79 o
  -4   7  16        0.30       -1.79      6.55 o
  -3   7  16        0.59      -15.34     15.34 o
  -2   7  16      112.97      105.24      7.24 o
  -1   7  16       44.30       48.01      6.84 o
   0   7  16       61.29       74.08      4.99 o
   1   7  16       52.32       65.08      7.09 o
   2   7  16        0.02      -16.46     16.46 o
   3   7  16       56.65       26.64      8.24 o
  -7   8  16        8.60        6.14      7.77 o
  -6   8  16        3.34        1.81     16.12 o
  -5   8  16        5.61       -4.33     15.79 o
  -4   8  16      119.16      134.10      7.54 o
  -3   8  16       47.72       46.98      6.89 o
  -2   8  16       24.14       -5.64     15.54 o
  -1   8  16        0.00       -5.27     15.94 o
   0   8  16        0.52       -3.91     11.22 o
   1   8  16       42.65       40.26      7.19 o
   2   8  16        2.50       -9.02     16.55 o
   3   8  16      100.30      109.27      8.75 o
  -6   9  16       22.74       36.25      7.87 o
  -5   9  16       46.76       46.88      7.36 o
  -4   9  16       10.20       -8.31     15.70 o
  -3   9  16       14.10        6.93      7.01 o
  -2   9  16       16.84       23.75      6.96 o
  -1   9  16       18.66       10.51      7.09 o
   0   9  16       11.38       -1.27     11.49 o
   1   9  16       12.16        3.13     16.37 o
   2   9  16       55.63       55.71      8.04 o
  -5  10  16       77.46       97.48      8.40 o
  -4  10  16        0.01        5.95     16.65 o
  -3  10  16      359.45      387.15     11.47 o
  -2  10  16       56.58       72.05      7.48 o
  -1  10  16      150.27      163.90      8.17 o
   0  10  16      147.61      156.09     12.33 o
   1  10  16        0.01      -17.68     17.68 o
  -4  11  16       32.25       36.82      8.09 o
  -3  11  16       41.37       36.67      7.96 o
  -2  11  16        2.88       -1.87     17.66 o
  -1  11  16       51.44       56.31      8.19 o
   0  11  16       20.39        2.25     32.37 o
  -7   0  17        2.55       12.81      6.64 o
  -5   0  17       11.47       14.43      6.57 o
  -3   0  17       24.64       18.58      6.34 o
  -1   0  17       27.85       19.91      6.31 o
   1   0  17        0.33      -11.19     15.62 o
   3   0  17       93.62       90.49      7.79 o
  -8   1  17        9.25        5.43      7.15 o
  -7   1  17       51.97       75.78      7.38 o
  -6   1  17       84.77       99.66      5.19 o
  -5   1  17        0.01        1.76      6.04 o
  -4   1  17      360.09      327.36     12.79 o
  -3   1  17      122.26      135.94      5.01 o
  -2   1  17       15.85       16.89      5.62 o
  -1   1  17        7.55       -7.30     10.31 o
   0   1  17      188.82      192.04      3.81 o
   1   1  17       39.47       43.75      4.94 o
   2   1  17       31.85       33.75     17.58 o
   3   1  17       30.82       28.57      7.48 o
   4   1  17       39.90       39.94      8.44 o
  -8   2  17       57.90       79.47      8.04 o
  -7   2  17       42.05        2.17     16.82 o
  -6   2  17        1.38       10.61      6.70 o
  -5   2  17      330.04      325.58      9.85 o
  -4   2  17       45.56       43.58      6.66 o
  -3   2  17      268.23      218.59      7.64 o
  -2   2  17        9.44      -12.56     14.55 o
  -1   2  17       75.29       69.32      6.76 o
   0   2  17        0.74        6.25      4.54 o
   1   2  17       90.75      111.25      7.45 o
   2   2  17       17.25       10.43      6.96 o
   3   2  17       14.04       31.17      7.17 o
   4   2  17       72.63       63.77      8.56 o
  -8   3  17        2.07       13.36      7.57 o
  -7   3  17       36.91       37.76      7.00 o
  -6   3  17        0.05      -15.40     15.40 o
  -5   3  17       22.91       24.23      6.80 o
  -4   3  17        3.52       -4.87      6.40 o
  -3   3  17       34.20       45.02      6.49 o
  -2   3  17       92.24       73.37      6.83 o
  -1   3  17       63.48       65.08      6.69 o
   0   3  17        1.78       -2.97     15.80 o
   1   3  17       29.62       17.30      6.95 o
   2   3  17       48.66       42.54      7.30 o
   3   3  17       15.50       10.55      7.32 o
   4   3  17       21.93       28.12      8.15 o
  -8   4  17       39.23       43.53      8.18 o
  -7   4  17        1.65        0.90     15.90 o
  -6   4  17       12.13        1.26     16.05 o
  -5   4  17       21.94       19.08      6.61 o
  -4   4  17        3.48       15.56      6.49 o
  -3   4  17       20.86       29.30      6.36 o
  -2   4  17       40.00       49.09      6.64 o
  -1   4  17      103.09       99.65      7.08 o
   0   4  17        2.82        1.68      6.03 o
   1   4  17       53.46       52.48      7.07 o
   2   4  17        3.72        6.08      7.10 o
   3   4  17       30.98       30.13      7.53 o
   4   4  17       12.95       16.73      8.12 o
  -8   5  17        4.28      -16.59     18.34 o
  -7   5  17        5.99        8.95      7.11 o
  -6   5  17       63.21       61.93      7.24 o
  -5   5  17        9.83       -0.41     15.36 o
  -4   5  17      153.97      170.42      7.61 o
  -3   5  17       32.68       24.56      6.65 o
  -2   5  17      376.41      376.65     10.91 o
  -1   5  17       69.52       43.07      6.90 o
   0   5  17        3.66        7.01      4.73 o
   1   5  17        1.60        0.00     15.81 o
   2   5  17       39.87       60.68      7.32 o
   3   5  17       17.41        3.71     18.16 o
  -7   6  17        0.56        0.94     17.24 o
  -6   6  17        0.27       -2.22     16.06 o
  -5   6  17        3.43       25.98      6.59 o
  -4   6  17        3.33        3.43      6.60 o
  -3   6  17       18.10        9.05      6.65 o
  -2   6  17        9.37        3.55     15.34 o
  -1   6  17        2.79        5.96      6.68 o
   0   6  17        1.42        0.59      8.00 o
   1   6  17       20.26       16.42      7.07 o
   2   6  17        0.08        6.14      7.21 o
   3   6  17       39.08       45.52      8.24 o
  -7   7  17        7.14       17.97      7.86 o
  -6   7  17       61.57       59.45      7.45 o
  -5   7  17       19.13       18.16      7.08 o
  -4   7  17       89.22       91.23      7.38 o
  -3   7  17        5.26        4.56     16.10 o
  -2   7  17       38.93       26.56      7.01 o
  -1   7  17       43.93       48.72      7.09 o
   0   7  17       26.35       21.28      4.96 o
   1   7  17       32.08        3.95     16.93 o
   2   7  17        0.04      -14.82     17.82 o
  -6   8  17       11.60       24.87      7.88 o
  -5   8  17       60.92       59.23      7.53 o
  -4   8  17        0.84       -8.86     15.79 o
  -3   8  17       87.90       95.16      7.64 o
  -2   8  17        2.96        4.45      6.93 o
  -1   8  17       40.64       57.73      7.24 o
   0   8  17        8.44        9.27      7.46 o
   1   8  17       62.59       58.98      7.53 o
   2   8  17       27.43       29.07      8.16 o
  -5   9  17        0.05        6.38      7.81 o
  -4   9  17       32.59       44.53      7.47 o
  -3   9  17       35.30       20.35      7.39 o
  -2   9  17        5.99        9.71      7.15 o
  -1   9  17        8.43       12.28      7.09 o
   0   9  17        0.09        0.09     12.08 o
   1   9  17        0.94      -10.91     17.24 o
  -4  10  17       62.93       59.78      8.36 o
  -3  10  17       27.28       24.62      8.04 o
  -2  10  17        0.01       -4.43      7.93 o
  -1  10  17        0.01        0.38      7.91 o
   0  10  17       36.91       40.33      5.83 o
  -8   0  18        5.40       -2.60      7.85 o
  -6   0  18       76.07       83.21      7.55 o
  -4   0  18       16.97        8.83      6.66 o
  -2   0  18      211.02      218.77      7.61 o
   0   0  18       56.87       57.79      5.03 o
   2   0  18       97.83       96.07      7.92 o
  -8   1  18        1.77      -14.48     17.26 o
  -7   1  18        0.37        6.82     16.12 o
  -6   1  18       78.96      108.49      7.64 o
  -5   1  18       21.83        2.89     11.59 o
  -4   1  18       66.48       83.86      6.16 o
  -3   1  18       21.53       20.06      4.68 o
  -2   1  18       58.72       70.53      4.83 o
  -1   1  18        3.59       -7.07     10.59 o
   0   1  18       53.88       65.65      3.59 o
   1   1  18       11.70        5.68     13.53 o
   2   1  18        3.00        1.07      7.20 o
   3   1  18       27.54       35.20      8.24 o
  -8   2  18        1.96       14.70      7.93 o
  -7   2  18        2.93       16.75      7.15 o
  -6   2  18        7.72      -13.43     16.46 o
  -5   2  18      256.22      270.96      8.93 o
  -4   2  18        0.16      -11.12     15.64 o
  -3   2  18        1.86       -9.33     15.06 o
  -2   2  18       13.73       18.65      6.54 o
  -1   2  18       15.90       33.31      6.71 o
   0   2  18       28.96       30.96      8.55 o
   1   2  18        9.39        7.99     16.39 o
   2   2  18       19.98       24.99      7.37 o
   3   2  18       74.97       79.75      8.41 o
  -7   3  18       75.63      106.91      8.21 o
  -6   3  18       16.04       14.81      7.03 o
  -5   3  18        2.96        0.85     15.82 o
  -4   3  18       14.33        9.60      6.65 o
  -3   3  18        4.95        1.97     15.04 o
  -2   3  18       79.91       75.24      7.19 o
  -1   3  18      184.37      197.32      8.00 o
   0   3  18        0.15      -11.26     11.26 o
   1   3  18      272.64      299.90      9.01 o
   2   3  18        5.37        3.15     16.50 o
   3   3  18       65.89       78.26      8.53 o
  -7   4  18       34.71       30.44      7.97 o
  -6   4  18        8.23      -17.33     17.33 o
  -5   4  18       41.25       56.64      7.07 o
  -4   4  18        4.42        4.39      6.83 o
  -3   4  18        9.44       13.83      6.71 o
  -2   4  18       61.22       60.88      7.07 o
  -1   4  18       28.05       46.88      6.91 o
   0   4  18       25.61       -4.19     11.61 o
   1   4  18       28.33       30.75      7.37 o
   2   4  18        5.58       -9.15     17.64 o
   3   4  18       75.41       68.43      8.68 o
  -7   5  18       31.41       -7.72     18.71 o
  -6   5  18       62.44       86.57      7.56 o
  -5   5  18        1.45      -14.46     16.15 o
  -4   5  18       59.96       61.01      7.19 o
  -3   5  18        2.44      -15.99     15.99 o
  -2   5  18        2.25        7.56      6.63 o
  -1   5  18       35.23       55.18      7.07 o
   0   5  18        4.87        2.46      6.35 o
   1   5  18        1.58      -17.14     17.14 o
   2   5  18       76.53       97.60      8.38 o
  -6   6  18       23.41       25.92      7.84 o
  -5   6  18        1.59        4.99      6.89 o
  -4   6  18        7.63       13.68      6.89 o
  -3   6  18       12.39        1.28     16.66 o
  -2   6  18        5.10       -5.92     16.30 o
  -1   6  18       38.89       41.39      7.25 o
   0   6  18      264.32      279.24     12.52 o
   1   6  18        3.01        7.68      7.13 o
   2   6  18      100.50       99.72      8.63 o
  -6   7  18       39.47       55.09      8.16 o
  -5   7  18        0.44        7.45     16.87 o
  -4   7  18       25.39       41.96      7.18 o
  -3   7  18        1.87        6.73      7.07 o
  -2   7  18        1.48        3.97     16.26 o
  -1   7  18       41.76       38.71      7.35 o
   0   7  18       14.43       33.52      6.47 o
   1   7  18        7.79       -9.85     18.00 o
  -5   8  18        0.28      -17.33     17.33 o
  -4   8  18       41.05       43.36      7.91 o
  -3   8  18       35.62       40.82      7.53 o
  -2   8  18        7.24        4.59     16.69 o
  -1   8  18        0.05      -17.42     17.42 o
   0   8  18       53.78       73.44      5.84 o
   1   8  18        4.52       13.69      7.90 o
  -4   9  18        3.37        2.34      8.05 o
  -3   9  18       82.91       99.61      8.68 o
  -2   9  18        0.11        7.17     16.99 o
  -1   9  18      121.28      121.33      8.91 o
   0   9  18       22.25        6.83     18.41 o
  -7   0  19        0.69      -13.81     17.23 o
  -5   0  19       26.52       14.51      7.25 o
  -3   0  19       13.43      -16.42     16.42 o
  -1   0  19       31.51       26.83      7.01 o
   1   0  19      103.38      105.40      8.01 o
  -7   1  19       10.63       26.78      7.80 o
  -6   1  19        7.48        9.83      7.13 o
  -5   1  19        0.95      -16.05     16.05 o
  -4   1  19       62.93       50.94      5.13 o
  -3   1  19       35.02       35.41      5.84 o
  -2   1  19        4.27        7.63      6.16 o
  -1   1  19        6.70        6.72     12.02 o
   0   1  19        3.54        6.97     20.59 o
   1   1  19        5.14      -12.53     16.57 o
   2   1  19        2.57        2.73      7.93 o
  -7   2  19        5.10        0.97     17.58 o
  -6   2  19       39.01       51.41      7.52 o
  -5   2  19      108.33      105.38      7.67 o
  -4   2  19       25.67       30.82      7.18 o
  -3   2  19      192.33      205.93      8.04 o
  -2   2  19        0.91        1.17      6.65 o
  -1   2  19       22.44       32.77      7.02 o
   0   2  19        0.47        2.83     11.74 o
   1   2  19       31.32       25.61      7.46 o
   2   2  19        0.00       -9.05     18.11 o
  -7   3  19       24.27       42.49      8.01 o
  -6   3  19       18.04        7.35      7.74 o
  -5   3  19        3.50       -6.71     16.57 o
  -4   3  19        0.58        1.06      6.98 o
  -3   3  19       19.77        1.27     16.90 o
  -2   3  19       23.52       23.91      7.10 o
  -1   3  19        0.97       -8.16     16.16 o
   0   3  19       35.92       32.34      5.16 o
   1   3  19       24.37       -7.30     18.07 o
   2   3  19       48.09       41.94      8.35 o
  -6   4  19        8.85        4.35      7.85 o
  -5   4  19        3.22      -16.25     16.25 o
  -4   4  19       43.36       -9.31     17.53 o
  -3   4  19        0.33       -4.35     15.94 o
  -2   4  19        3.62      -14.79     16.99 o
  -1   4  19        1.48        5.69     16.52 o
   0   4  19       41.96       45.07      5.29 o
   1   4  19       35.17       27.57      8.03 o
   2   4  19       31.85       61.61      8.36 o
  -6   5  19       15.40       21.56      7.83 o
  -5   5  19       13.76       14.06      7.83 o
  -4   5  19       71.37       76.44      7.48 o
  -3   5  19        0.34        3.67      7.17 o
  -2   5  19      196.12      195.60      8.60 o
  -1   5  19        5.51       -6.73     16.61 o
   0   5  19        3.83       -2.53     12.04 o
   1   5  19        7.20        5.31      7.95 o
  -5   6  19        4.35       -6.69     17.03 o
  -4   6  19        0.12      -15.81     17.13 o
  -3   6  19       22.55       23.56      7.45 o
  -2   6  19        1.05        0.46     16.61 o
  -1   6  19       72.81       84.65      7.81 o
   0   6  19       68.08       76.27      5.94 o
   1   6  19        7.96       -3.40     18.17 o
  -5   7  19        1.87        4.04      7.96 o
  -4   7  19        8.44       26.96      7.89 o
  -3   7  19       64.20       62.87      8.22 o
  -2   7  19       13.60        8.47     17.52 o
  -1   7  19       13.82       19.15      7.80 o
   0   7  19        0.47        2.88     12.64 o
  -3   8  19       89.14       85.39      8.89 o
  -2   8  19        0.25        8.29     17.38 o
  -6   0  20       29.30       31.82      8.21 o
  -4   0  20       13.23        1.70      7.27 o
  -2   0  20       42.27       49.78      7.07 o
   0   0  20      266.71      327.98      7.09 o
  -6   1  20        7.99        0.00     17.57 o
  -5   1  20       55.40       73.33      8.27 o
  -4   1  20        3.48       -5.45     16.72 o
  -3   1  20       33.97       38.65      7.20 o
  -2   1  20        0.36      -15.72     15.72 o
  -1   1  20        5.44       -1.36     15.89 o
   0   1  20       32.67       38.63      5.72 o
   1   1  20       57.60       51.32      8.49 o
  -6   2  20       37.60       26.20      8.35 o
  -5   2  20        6.84        1.13      7.82 o
  -4   2  20      109.88      133.10      7.97 o
  -3   2  20       20.57       11.26      7.26 o
  -2   2  20       16.88        3.16     17.19 o
  -1   2  20       67.96       70.57      7.66 o
   0   2  20        2.32       -8.80     12.56 o
   1   2  20        7.54       -1.93     18.63 o
  -6   3  20       38.33       45.72      8.29 o
  -5   3  20       23.32       23.05      8.12 o
  -4   3  20        2.61        1.86     16.91 o
  -3   3  20       51.62       54.55      7.61 o
  -2   3  20        4.24        6.52      7.07 o
  -1   3  20        4.87       -4.15     17.34 o
   0   3  20        5.38       -0.47     12.12 o
  -5   4  20        5.16       12.98      7.74 o
  -4   4  20       10.91      -17.82     17.82 o
  -3   4  20       31.16       43.86      8.00 o
  -2   4  20        4.82      -17.71     17.71 o
  -1   4  20       14.40       24.88      7.87 o
   0   4  20       11.45        6.24      7.39 o
  -4   5  20        0.16        5.31     17.37 o
  -3   5  20       80.65      113.47      8.50 o
  -2   5  20        7.50       -9.53     17.49 o
  -1   5  20       38.46       48.20      8.09 o
  -3   6  20        0.21        6.82     17.96 o
  -2   6  20       23.55       46.48      8.11 o
  -3   0  21       47.57       37.62      8.09 o
  -1   0  21      264.82      242.29      9.75 o
  -4   1  21        2.17       13.43      7.79 o
  -3   1  21        4.81        0.96     18.68 o
  -2   1  21       22.70       -2.40     17.48 o
  -1   1  21        0.26      -18.98     18.98 o
  -4   2  21        7.32       23.03      8.07 o
  -3   2  21        7.95        9.57      7.85 o
  -2   2  21       14.99       26.83      8.11 o
  -1   2  21        1.08        4.40     17.57 o
  -3   3  21       26.66       36.39      8.28 o
  -2   3  21       88.47       94.99      8.60 o
 
